# Supplementary material for: Non-canonical functions of UHRF1 maintain DNA methylation homeostasis in cancer cells
Source: Nat Commun. 2024 Apr 5;15:2960. doi: 10.1038/s41467-024-47314-4 (PMC10997609; doi:10.1038/s41467-024-47314-4)
Supplement: Supplementary file 8 — Source Data [file 41467_2024_47314_MOESM8_ESM.zip]

Archive with 6 entries (5 files):
- Source Data file/
- __MACOSX/._Source Data file
- Source Data file/Source-Data-Main-Fig.xlsx
- __MACOSX/Source Data file/._Source-Data-Main-Fig.xlsx
- Source Data file/Source-Data-Supple-Fig.xlsx
- __MACOSX/Source Data file/._Source-Data-Supple-Fig.xlsx
