# Supplementary material for: Non-canonical functions of UHRF1 maintain DNA methylation homeostasis in cancer cells
Source: Nat Commun. 2024 Apr 5;15:2960. doi: 10.1038/s41467-024-47314-4 (PMC10997609; doi:10.1038/s41467-024-47314-4)
Supplement: Supplementary file 8 — Source Data [file 41467_2024_47314_MOESM8_ESM.zip › Source Data file/Source-Data-Main-Fig.xlsx]

## Sheet: Fig.1C
Fig.1C	Anti-DNMT1
	Anti-UHRF1
	Anti-Tubulin
	Low intensity (DNMT1/Tubulin)									High intensity (UHRF1)

## Sheet: Fig.1D
Fig.1D	DPAI
	H3K9me3
	mClover (UHRF1)
	mRuby2 (DNMT1)
	DPAI											H3K9me3
	mClover (UHRF1)											mRuby2 (DNMT1)

## Sheet: Fig.1E
Fig.1E	LUMA
	LC-MS/MS
	WGBS
	LUMA (%)	WT	U	D	UD
	Average	76.0333	74.7333	73.8	67.8667
	#1	77	74.2	73.8	70.3
	#2	74.9	74.5	73.7	70.7
	#3	76.2	75.5	73.9	62.6
	SEM	0.611919	0.392994	0.057735	2.63586
	LC-MS/MS (%)	WT	U	D	UD
	Average	4.56667	4.45667	4.32333	3.88333
	1	4.68	4.34	4.45	3.94
	2	4.36	4.5	4.33	4.18
	3	4.66	4.53	4.19	3.53
	SEM	0.103494	0.0589727	0.0751295	0.189766
	WGBS (%)	WT	U	D	UD
	Average	66.5	68.5	66.6	58.6

## Sheet: Fig.2A
Fig.2A	Anti-DNMT1
	Anti-UHRF1
	Anti-Tubulin
	UHRF1								UHRF1								UHRF1
	DNMT1								DNMT1								DNMT1
	Tubulin								Tubulin								Tubulin

## Sheet: Fig.2B
Fig.2B	Incucyte confluent (%) with IAA
Elapsed (hr)	WT_1	WT_2	WT_3	WT_4	WT_5	WT_6	WT_7	WT_8	WT_9	WT_10	WT_11	WT_12	UHRF1_#1_1	UHRF1_#1_2	UHRF1_#1_3	UHRF1_#1_4	UHRF1_#2_1	UHRF1_#2_2	UHRF1_#2_3	UHRF1_#2_4	UHRF1_#3_1	UHRF1_#3_2	UHRF1_#3_3	UHRF1_#3_4	DNMT1_#1_1	DNMT1_#1_2	DNMT1_#1_3	DNMT1_#1_4	DNMT1_#2_1	DNMT1_#2_2	DNMT1_#2_3	DNMT1_#2_4	DNMT1_#3_1	DNMT1_#3_2	DNMT1_#3_3	DNMT1_#3_4	UHRF1_DNMT1_#1_1	UHRF1_DNMT1_#1_2	UHRF1_DNMT1_#1_3	UHRF1_DNMT1_#1_4	UHRF1_DNMT1_#2_1	UHRF1_DNMT1_#2_2	UHRF1_DNMT1_#2_3	UHRF1_DNMT1_#2_4	UHRF1_DNMT1_#3_1	UHRF1_DNMT1_#3_2	UHRF1_DNMT1_#3_3	UHRF1_DNMT1_#3_4
0	9.30987	11.5378	11.516	11.3624	12.6708	11.4043	12.1219	11.5616	10.6842	10.6556	10.2991	8.74648	6.30713	5.91678	5.17463	5.99027	5.26802	5.78471	6.24075	6.24131	6.72174	8.4972	5.3065	6.98152	8.37464	6.82286	7.65038	8.72445	7.19787	7.40206	6.76324	7.65482	5.05609	5.31084	5.78443	7.47666	9.47053	6.87424	6.33434	8.07347	7.74004	8.36463	8.34819	8.02353	7.62641	6.37033	7.53904	9.90131
2	9.67957	11.9716	12.1573	11.9797	13.1652	11.6859	12.7431	11.9273	11.1001	10.9358	10.8452	9.31796	6.5583	6.25954	5.25185	6.43969	5.71453	5.56898	6.47852	6.3414	6.85436	8.81095	5.64712	7.5034	8.7556	6.72221	7.73175	8.95322	7.14357	7.56908	6.86706	7.80374	5.12227	5.30055	5.82622	7.90521	9.78697	7.13984	6.72269	8.34411	7.96164	8.67513	8.52066	8.26847	7.82936	6.58537	7.67387	10.3922
4	10.0384	12.2912	12.5961	12.7063	13.9586	12.4063	13.3342	12.2185	11.5854	11.3873	11.2007	9.99325	7.07671	6.13568	5.32514	6.47547	5.71356	5.64089	6.51133	6.21277	7.03554	9.19141	5.86657	7.99205	9.65504	7.20774	8.12832	9.32589	7.37428	7.96717	7.28235	8.04951	5.28881	5.49092	6.15558	8.21212	10.2467	7.50504	7.18343	8.87226	8.40255	9.14298	9.01629	8.88601	8.15961	6.93406	8.09206	10.592
6	10.7036	13.0914	13.2251	13.2051	14.4822	12.8812	13.9113	12.635	12.3007	12.0442	11.5744	10.3124	7.19041	6.28109	5.57734	6.66122	5.72468	5.7262	6.57494	6.38139	7.58339	9.63544	6.04748	8.46861	9.96049	7.46401	8.31143	9.77019	7.89616	8.20707	7.45462	8.48434	5.46371	5.66548	6.46684	8.58727	10.7355	7.62019	7.20401	8.9832	8.87255	9.51198	9.33128	9.15126	8.45062	7.2552	8.41106	11.0783
8	11.3098	13.737	13.8664	13.8203	15.0117	13.3491	14.5141	13.2721	12.7579	12.5315	11.9771	11.0447	7.60294	6.49143	5.88086	6.9226	5.83755	5.96541	6.75406	6.52513	7.52743	10.1093	6.39708	8.99324	10.2729	7.67408	8.69281	10.0172	7.97559	8.62415	7.86514	8.81149	5.56919	5.87658	6.81989	9.12289	11.3171	8.1375	7.67304	9.47633	9.20266	9.9569	9.84901	9.61553	8.89064	7.45842	8.66194	11.7295
10	11.5977	14.5315	14.2963	14.0471	15.6884	13.743	15.2188	13.9436	12.8737	12.7796	12.3845	11.1401	8.01117	6.65638	5.81621	7.11483	5.85882	5.90116	7.11691	6.75385	8.10981	10.3514	6.76677	9.14899	11.0975	8.14352	8.90868	10.5906	8.08183	8.8704	8.14621	9.1579	5.72744	5.91567	7.07014	9.33896	11.6595	8.50195	7.79537	10.1258	9.70719	10.6671	10.312	9.98176	9.09883	7.91977	9.06742	12.0022
12	12.0081	15.117	14.96	14.8473	15.9987	14.2986	15.907	14.4685	13.59	13.4588	12.6396	12.1526	8.37824	6.94809	5.98461	7.29864	5.94075	6.21623	7.31709	6.93005	8.27374	10.834	6.7984	9.60995	11.1539	8.44531	9.40139	11.0528	8.51791	9.28002	8.42501	9.63778	6.03711	6.00036	7.20029	10.0147	12.5106	8.88194	8.45173	10.3148	10.3372	10.9979	10.6032	10.5116	9.70733	8.30121	9.41113	12.5719
14	12.5073	15.9126	15.6042	15.598	17.12	14.9208	16.5586	15.1942	14.37	14.1019	13.234	12.6541	8.50921	7.17376	6.10612	7.48349	6.24724	6.34574	7.5114	7.17521	8.83381	10.997	7.14738	9.79611	11.612	8.50037	9.58306	11.1516	8.77819	9.58624	8.83021	9.60876	6.08587	6.16262	7.38375	9.99871	13.1269	9.18449	8.51604	10.3584	10.7071	11.6505	11.0937	10.7589	9.87559	8.66227	9.86365	13.182
16	12.8346	16.4443	16.4234	16.2587	17.7247	15.8276	17.3074	15.6223	15.0224	14.8451	13.8836	13.1867	8.95882	7.41767	6.19384	7.83544	6.49288	6.45765	7.64693	7.47749	8.71728	11.3064	7.40655	10.2073	11.9466	8.68894	9.93853	11.6578	9.26165	10.0389	9.0701	10.3176	6.23432	6.31943	7.32939	10.2063	13.6167	9.46687	9.43033	11.3179	11.1318	11.7647	11.7649	11.2756	10.286	9.04944	10.0852	13.761
18	13.6965	17.1749	17.0476	16.7776	18.4319	16.3717	17.9647	16.6225	15.5847	15.7577	14.3073	13.7747	8.91766	7.44978	6.45371	7.90873	6.60941	6.77892	8.03045	7.57862	9.04635	11.7724	7.77984	10.5329	12.2899	9.15148	10.08	12.069	9.94358	10.486	9.52752	10.5311	6.4249	6.46531	7.65723	10.4943	14.2156	9.90426	9.37928	11.7137	11.3116	12.1457	12.1065	11.6828	10.523	9.37894	10.5259	14.5521
20	14.4075	17.6783	17.8979	17.7047	19.0524	17.444	19.1641	17.3026	16.5512	16.5545	15.3162	14.7399	9.32307	7.99425	6.6608	8.26239	6.96038	7.0957	8.55557	8.10077	9.30469	12.1758	7.69253	11.1186	12.7462	9.30441	10.5098	12.5379	10.1426	10.9248	9.92719	11.1307	6.54599	6.66356	8.02996	10.8599	14.7071	10.4054	9.96249	12.1966	12.0214	12.6404	12.4856	12.2103	11.1876	9.916	11.0147	15.2363
22	15.3938	19.3174	18.9733	18.662	20.2008	18.2989	19.9497	17.9697	17.2551	17.2599	16.0723	15.2515	10.006	8.26731	6.90961	8.60267	7.36877	7.21079	8.5818	8.32602	9.71439	13.1759	8.25315	11.5506	13.5825	9.65967	11.0991	13.0198	10.5336	11.5646	10.4472	11.8454	6.84696	6.95237	8.07209	11.1788	15.7053	10.7086	10.2642	12.7101	12.3143	13.0735	13.0195	12.8087	11.8016	10.5603	11.7811	15.9617
24	16.1908	20.0955	19.8681	19.4165	21.0578	19.5554	21.2787	18.944	18.4437	18.3168	16.7406	16.0524	10.5349	8.56598	7.02	8.88457	7.56667	7.52107	8.8635	8.5923	10.0678	13.4716	8.43945	12.0563	14.3906	10.2416	11.3725	13.7436	11.1145	12.0164	10.7741	12.3659	7.13542	7.35301	8.36892	11.5672	16.5578	11.2572	11.1402	12.8455	12.9455	13.8601	13.6531	13.6516	12.2904	10.8864	11.9748	16.9804
26	16.7669	21.5289	20.8825	20.6909	22.2458	20.5824	22.6594	19.6618	18.9077	19.0952	17.8535	16.6484	10.858	9.14906	7.41601	9.59185	7.75255	7.62904	9.40657	8.81556	10.3799	13.6046	8.8557	12.5293	14.9103	10.5418	11.934	14.2507	11.3442	12.8594	11.4679	12.8256	7.3423	7.36648	8.54755	12.013	17.4554	11.6605	11.1811	14.0852	13.757	14.2419	14.3855	14.1734	12.9381	11.6787	12.6378	17.8706
28	16.7784	21.9571	20.871	20.9481	22.4255	21.5483	22.9737	19.5813	20.3566	19.1701	18.1107	16.8724	10.9253	9.32106	7.83703	9.6821	8.48358	8.51376	9.84997	10.0641	10.8246	14.2763	9.13924	12.5988	14.934	10.9824	12.2934	14.6555	12.3539	12.4019	12.1499	13.5748	8.18226	8.20721	9.65593	12.3592	15.7332	11.7851	11.7782	14.0738	13.4603	14.2003	13.6741	14.3812	13.1872	11.5445	13.6592	17.2975
30	17.8977	22.3121	21.0033	21.1723	22.3025	21.5119	22.958	19.8541	20.6362	19.319	18.3608	17.113	11.1145	9.37038	7.76588	9.8767	8.58581	8.63119	9.84907	10.0919	10.8604	13.9988	9.09303	12.6165	15.1641	10.7678	12.6604	14.8289	12.2798	12.9272	12.0293	13.7653	8.26874	7.95749	9.65454	12.2655	16.4451	11.8568	11.8748	14.464	13.7345	14.537	13.7781	14.6445	13.2752	11.959	13.8254	17.5183
32	18.6465	23.176	21.5022	21.7105	22.5966	22.4767	23.4239	20.2263	21.1143	19.4837	18.7065	17.7389	11.4385	9.8182	8.27269	10.0241	8.74676	8.53891	10.0924	10.5456	11.123	14.5899	9.3207	13.1207	15.698	11.031	12.6801	14.9857	12.7878	13.0859	12.366	13.929	8.36069	8.00924	9.96651	12.7645	16.6618	12.0901	11.9753	14.4502	13.7959	14.8585	14.3263	15.0399	13.7669	12.2799	14.1074	18.0579
34	18.476	23.8372	22.3786	22.3679	23.3201	23.2531	24.0313	20.6244	21.9555	20.0317	19.136	17.9776	11.6193	9.97804	7.85015	10.3328	8.85182	8.752	10.1951	10.3694	11.1885	14.7321	9.25563	13.2102	15.5841	11.1233	12.7027	15.2221	13.0675	13.6922	12.7135	14.3188	8.6477	8.13807	9.68715	12.582	17.0978	12.536	12.8675	15.1537	14.2687	15.2009	14.6655	15.5189	14.0534	12.5253	14.2483	18.4389
36	18.9348	24.753	23.7106	23.4517	24.0214	23.6613	25.2001	21.6127	22.5839	21.0138	19.9955	18.4586	11.7769	10.8507	8.18786	10.5946	8.94051	8.95454	10.7903	10.6288	11.411	14.3876	9.41313	13.5835	16.4396	11.3071	12.9361	15.7561	13.6228	13.8631	13.0185	14.6449	8.66808	8.18594	9.89949	12.9487	17.5101	13.2953	13.07	15.2809	14.9959	15.3981	15.2622	15.9192	14.2598	12.9743	15.0049	19.038
38	20.0405	25.9584	24.6302	24.5749	25.2565	25.0984	26.375	22.6333	23.6146	21.9227	20.7083	19.381	11.8236	10.2553	8.60784	10.8467	9.02811	8.97926	11.057	11.0164	11.65	14.9217	9.66255	14.4491	16.8885	11.7878	13.6929	16.2968	13.5679	14.1083	13.4827	14.9094	8.98645	8.47246	10.0161	13.2854	18.2401	13.395	13.1748	15.4759	15.067	15.8331	15.7608	16.3787	14.8396	13.2339	15.1618	20.0802
40	21.4746	27.386	26.3598	26.4895	26.8618	26.9119	28.3947	24.0475	25.1908	23.5345	21.6727	20.0912	12.3314	10.6073	8.49836	11.3848	9.507	9.35373	11.3775	11.1461	12.052	15.5791	10.07	14.6603	18.158	12.2825	13.9545	17.0905	14.1989	14.9254	14.1605	15.5878	9.35711	8.49801	10.3011	13.7306	19.1888	14.0271	13.5295	15.6555	15.5975	16.7214	16.3844	16.8742	15.221	13.7314	15.9036	20.8196
42	22.6208	29.4031	28.1416	28.0368	28.8596	28.8332	30.9119	25.8167	26.8871	24.9682	22.5211	21.0226	12.8531	10.5438	8.97014	11.6791	10.093	9.51364	11.84	12.0141	12.4818	16.1552	10.7243	15.4118	19.049	12.9009	14.7021	18.2656	15.0238	15.7356	14.8746	16.6026	9.29749	8.91482	10.6932	14.3753	19.7709	14.6945	13.8405	16.6736	16.162	17.4027	16.8849	17.5633	15.8022	14.5203	16.607	21.9224
44	24.0619	33.0666	30.0735	30.3551	31.4015	31.0901	33.1541	28.0572	29.1361	26.851	24.3263	21.9729	13.1117	10.9795	9.08703	11.7316	10.302	10.0093	12.5846	12.2576	13.0897	16.7214	10.9791	15.8961	19.9138	13.4911	15.8493	19.2685	15.5398	17.0007	15.6767	17.4511	9.91386	9.26206	10.9211	14.7641	20.5639	15.3195	15.1905	16.734	16.9547	17.9337	18.0334	18.4518	16.4567	15.2257	17.3578	23.4123
46	25.9753	36.1579	33.4613	32.9976	34.0442	33.7062	36.2668	30.602	31.4317	29.492	25.3667	23.1002	13.923	11.3544	9.32796	12.2864	10.9282	10.5056	13.3236	12.8698	13.472	17.8872	11.4364	16.7389	21.4901	14.3973	16.8997	20.8222	16.6037	18.1455	16.9308	18.7376	10.2257	9.50859	11.4305	15.416	21.2577	15.9108	15.715	17.5015	17.662	18.909	18.591	19.3427	16.9787	15.4128	18.0571	24.3322
48	28.5682	39.5679	36.7339	36.1719	36.8721	37.1517	39.6965	33.4942	34.5978	31.8979	27.2067	24.8723	14.5076	11.7519	9.62147	13.2207	11.5316	10.9343	14.1828	13.4474	14.0944	19.1624	11.8442	17.667	23.3547	15.1668	17.9442	22.5439	18.0436	19.9139	18.0563	19.7293	10.5289	10.0066	11.9969	15.7907	22.7403	16.3979	16.034	18.2015	18.5171	20.0244	19.8674	20.6442	17.6329	15.9527	19.1411	25.6972
50	30.4341	43.9371	40.0485	39.6128	41.8578	40.3506	42.7652	36.6034	37.7904	34.4103	29.4478	26.455	15.3106	12.5249	10.0773	13.683	12.1344	11.7524	15.1678	14.1821	14.8871	19.6755	12.637	18.4659	25.4871	16.3607	19.4066	24.114	19.5	21.5744	19.2984	21.3193	11.2071	10.0262	12.3319	16.6189	23.7597	17.3433	16.8711	19.6264	19.6105	21.0836	20.7128	21.7536	18.4777	17.0095	20.5538	27.2341
52	32.2937	44.7755	41.6526	41.093	42.4359	41.8321	44.4129	38.294	39.1152	35.7466	30.2189	27.9985	14.7171	11.1152	9.27561	12.2397	12.4486	11.522	15.0692	14.6269	15.2431	20.7154	12.724	19.2949	26.2114	15.7805	19.2706	24.4095	19.7614	21.424	20.2813	21.5179	11.2876	10.8339	12.7838	17.0887	24.5149	16.9113	16.3962	19.0135	20.1274	21.2405	20.3932	22.5079	18.7897	17.5571	21.9998	29.4141
54	32.5288	46.6338	43.3558	42.8358	44.8153	43.9362	47.1567	39.441	40.7447	37.1754	31.205	27.8542	15.0439	11.1599	9.30903	12.2834	12.6856	11.7628	15.2257	15.0616	15.7503	20.682	13.0925	19.2119	26.0439	16.2845	19.3292	25.2062	20.347	22.0294	20.7494	21.7841	11.5788	10.8711	12.655	17.1489	24.0187	17.1272	17.2164	18.7208	19.7263	21.3998	20.9046	22.5502	19.25	17.4963	21.8256	29.0923
56	32.9428	47.4919	44.5642	43.6081	46.246	44.8901	48.5669	41.3453	41.2192	38.3884	31.9765	28.5855	14.6801	11.3363	9.36126	12.8453	13.0045	11.8325	15.4357	15.352	16.0165	21.1546	13.4411	19.886	26.1617	16.3947	20.2315	25.4424	20.2614	22.5812	21.1858	22.1315	11.5241	10.9747	13.0145	17.8452	24.0186	17.0106	16.9973	19.164	20.1737	21.3769	20.3992	22.8301	19.7125	17.8835	22.3919	29.6899
58	34.2641	49.166	46.6193	45.6363	47.4216	46.4575	50.7761	42.5035	43.112	39.5233	32.571	29.7085	14.8345	11.3077	9.38273	12.937	13.2081	11.9037	15.9502	15.7185	16.0685	21.769	13.9133	20.7455	27.8864	16.5619	20.334	26.7016	20.9125	23.2212	22.0025	23.2012	11.8314	11.4112	13.1945	18.4654	25.3805	17.5823	17.3705	20.3202	20.8369	22.2707	21.3283	23.6533	20.0907	18.1486	23.2918	31.0544
60	36.1404	51.7247	48.6214	47.7291	50.3572	49.2556	53.5494	44.9599	45.3272	41.5911	34.0619	30.1164	15.0626	11.6229	9.41168	13.22	13.6626	12.354	16.5722	16.1019	16.4447	22.2776	13.8789	21.2954	28.6779	17.283	21.1613	27.5692	22.02	24.3988	22.6082	24.1038	11.9132	11.661	13.811	18.8916	26.3152	18.2357	18.3915	20.4339	21.5869	22.7047	21.9779	24.2671	20.764	18.8731	23.7243	32.2859
62	37.3644	55.0316	51.7605	50.629	52.6069	52.0159	56.4	47.3935	47.584	43.9264	35.6046	31.5172	15.2943	12.0428	9.70912	13.5958	14.5491	12.6094	17.0905	17.1689	16.694	22.9208	14.5795	21.9584	30.5777	17.8349	22.0769	28.5347	23.0068	25.6725	23.664	24.9723	12.1633	12.0351	14.2397	19.5364	26.9065	19.0243	18.3873	20.8364	21.9768	23.4048	22.5639	25.1146	21.4749	19.2835	25.0175	33.3859
64	39.206	58.4693	55.3179	54.06	55.9704	55.293	60.123	50.852	50.5498	46.3018	37.0416	32.4844	15.856	12.3267	9.85949	14.0001	14.8981	13.4041	17.8427	17.7528	17.1904	23.9824	15.154	22.2927	32.0587	18.9565	22.9827	30.1923	23.7827	26.8945	24.9235	25.9905	12.5123	12.4039	14.622	19.7247	27.727	19.4265	19.2425	21.762	22.6803	24.1051	23.4161	25.8088	21.8751	20.0776	25.9684	34.0454
66	41.8561	61.5543	58.7916	58.2425	59.5977	58.7488	63.1975	54.1363	53.8219	49.0638	38.5819	33.4287	16.7031	12.9174	10.0923	14.5888	15.7004	14.0578	18.9024	18.3657	18.3026	24.5388	15.5517	22.8777	33.7197	19.5395	23.7367	31.8236	25.7223	28.7897	26.2361	27.3534	12.7333	12.8399	15.2266	20.2931	28.3889	19.9477	19.5273	22.0078	23.636	24.7168	23.6301	26.657	22.314	20.8486	26.39	35.2703
68	44.3069	65.0091	61.5425	61.8858	62.5897	62.5383	66.4573	58.041	57.3012	51.9767	40.536	35.0251	17.2101	12.9607	10.6699	15.1963	16.4483	14.6441	19.7093	19.3083	18.4847	26.0737	16.1712	23.7094	34.8933	20.5631	25.3092	34.0141	26.9403	30.8241	27.9374	28.5882	13.0355	13.392	16.1433	21.1618	29.3128	20.3675	20.1484	22.4887	24.223	25.3849	24.64	27.5711	22.7605	21.5343	27.3093	36.3056
70	46.153	68.6208	66.0843	65.2738	66.2188	65.521	70.1428	60.8226	59.8252	55.1552	42.636	36.2105	18.0766	13.3166	10.8559	16.1469	17.4713	15.8167	20.9353	20.3783	19.4358	26.8341	17.1923	24.227	36.4572	22.0822	26.5465	35.1321	28.721	33.3069	29.6006	30.0303	13.5061	13.8473	17.1012	21.8111	29.7918	20.9996	20.6259	23.1798	25.0692	25.8199	24.986	28.4262	23.5415	22.1002	28.6389	37.1198
72	48.7526	72.2515	69.0579	68.994	69.6953	68.8119	73.6649	64.8383	63.6452	58.1861	44.9387	37.9986	18.857	13.9121	11.4108	16.5043	18.4298	16.2737	22.0893	21.0803	19.8795	28.0272	17.952	24.7873	38.3248	23.5008	27.6169	37.0974	30.6311	35.5084	31.2032	31.8224	14.0481	14.3309	17.3527	22.4025	30.2478	21.4354	20.7052	23.2339	25.4085	26.5736	25.7522	29.1754	23.746	23.155	29.5647	37.8642
74	49.2571	70.7054	67.41	66.4538	67.2814	65.5891	70.2496	60.1144	60.2161	55.2174	42.6682	37.0899	18.3125	12.8999	10.6494	15.7806	17.501	15.8992	21.8696	21.0491	18.4886	25.1613	16.5708	23.6075	38.8904	23.3126	27.3127	37.0324	30.6724	35.2765	31.4359	31.9895	13.4789	13.776	17.2314	22.1424	31.2255	22.133	21.1385	23.7365	26.1377	26.7218	26.3783	30.3724	24.6333	23.4748	30.6953	38.7237
76	50.1047	74.8945	71.5153	71.7048	71.9186	70.8155	75.413	66.0939	64.5028	59.1104	45.278	37.3773	18.2449	12.9546	10.691	15.9138	19.1687	16.8771	23.1351	21.6512	20.0507	27.7474	17.3723	23.978	40.1664	24.0271	28.4524	38.779	31.927	37.3753	32.2555	32.9705	14.3205	14.1176	18.0664	22.1343	30.4682	21.8291	21.1426	23.5546	25.3137	26.3285	26.137	30.0293	24.7405	23.174	30.5936	38.1533
78	51.2963	77.3088	74.4906	74.1618	74.2044	73.8396	78.029	67.969	67.1755	60.789	46.2776	38.0111	18.1403	13.4327	10.2205	15.7834	19.2061	16.7483	23.6333	22.7847	20.3287	28.354	17.7806	24.68	40.6	24.5556	28.998	39.9103	32.6545	38.4193	32.7127	33.7657	14.3293	14.4215	18.0575	22.6669	30.58	22.2346	21.0988	23.0349	25.2789	26.3531	26.4112	30.1514	24.6357	23.356	30.4256	38.3772
80	52.7824	79.4793	75.971	76.7038	76.376	76.8146	80.5608	70.7291	69.1648	62.9841	47.7789	39.3075	18.365	13.2887	10.4479	15.6035	19.4866	17.4482	23.9828	22.6955	20.7907	29.3224	17.986	25.0668	41.6695	24.7287	30.1231	41.394	33.1615	39.6568	33.3796	34.6914	14.4218	14.7213	18.2392	23.4423	31.2226	21.9672	21.46	23.7429	25.8636	26.8306	27.1349	30.4263	24.9161	23.9154	31.2272	39.0576
82	54.4141	82.1464	78.8189	79.1318	78.9732	80.1244	83.1555	73.9188	71.7611	64.703	48.5907	39.9179	18.445	13.4865	10.5377	15.6435	19.8371	17.7732	24.6338	22.759	20.8834	29.7298	18.707	25.1315	42.6949	25.5045	30.6377	42.4595	35.728	40.3873	33.8882	34.9223	14.4897	14.7924	18.8468	23.4186	31.5283	22.2897	22.5557	23.893	26.3259	27.3566	27.0244	30.8094	25.3392	24.1052	31.5298	39.2943
84	56.6863	84.8135	81.0123	82.2244	81.5032	82.8114	85.6537	76.7414	74.6769	67.261	50.1072	41.4162	18.6936	13.2016	10.5033	16.5228	20.5202	17.8922	25.3176	23.5119	21.522	30.1778	18.8861	26.1153	44.0242	26.3831	31.2375	43.7196	35.1459	42.0389	34.5898	36.3349	14.7721	15.3178	19.1618	24.4246	32.2176	23.0158	22.2177	24.4939	26.7856	27.4478	27.6807	31.2245	25.5058	24.5221	32.4387	40.3082
86	58.3949	87.4065	83.801	85.2254	84.1789	85.582	87.952	79.2372	77.3156	69.6778	52.0986	42.5123	18.994	13.5718	10.7826	16.4152	21.6924	18.4746	26.0351	24.0817	21.966	31.1348	19.7329	26.4081	45.5129	27.3189	32.7334	45.2725	36.3847	42.9412	35.7204	37.7513	15.3078	15.6753	20.0382	24.8406	32.7785	23.4384	22.3964	24.8731	27.5136	28.1892	27.9367	31.9145	26.0986	25.0915	33.1177	40.8863
88	60.4712	89.2828	85.8803	86.8514	86.5161	88.034	89.8643	81.8505	80.4039	71.9627	54.2443	43.9562	19.3364	13.5341	11.1011	16.7608	21.8747	19.1871	27.5347	24.8165	22.8199	32.3286	20.0496	27.4163	46.9893	28.4105	33.9357	46.4649	38.2479	45.364	37.7266	39.2659	15.3456	16.1838	20.7372	25.7472	33.193	23.4858	22.808	25.0584	27.597	28.2895	28.5891	32.3642	26.2523	25.5161	33.8741	41.7154
90	61.9352	91.1488	87.878	89.3895	88.4126	89.6307	91.3187	84.3346	82.7451	74.1923	56.3447	45.046	19.955	14.004	11.0187	17.2076	23.2442	19.6407	28.2098	25.7416	23.3932	34.6062	20.5909	27.2424	48.0503	30.0706	35.261	48.8293	40.9361	47.8267	39.9721	40.8875	16.118	16.9381	21.3469	25.9367	33.9908	24.202	22.9915	25.6301	28.2785	28.6255	28.86	33.3647	26.8402	26.4249	34.2166	41.7252
92	64.2613	92.773	89.8491	91.2894	90.1665	91.3943	92.6855	87.0875	85.1237	76.6898	58.7236	46.4836	20.6407	14.3321	11.3516	17.8216	23.8812	20.7205	29.1725	27.218	24.0559	34.8065	21.2475	28.0739	49.0505	31.5034	36.2804	50.7869	42.8128	50.1258	41.6899	43.479	16.6399	17.7254	22.2207	26.7735	34.4039	24.4167	23.1895	26.4522	28.7562	29.0416	29.737	33.7982	27.2673	26.8989	35.3215	42.7654
94	66.1383	93.9882	91.1524	93.1829	91.7445	92.7846	93.8349	88.9406	87.3036	78.5388	61.0055	47.7017	21.2476	15.0006	11.6042	18.22	24.9976	21.5975	30.672	27.892	24.7224	35.1347	21.8525	28.5085	50.9832	32.7959	37.4922	52.6277	44.6052	51.7998	43.1103	46.0998	17.3676	18.1523	23.1804	27.5699	34.5806	25.4353	23.9104	26.2762	29.1046	29.0081	30.5378	34.3282	27.6744	27.6841	35.8873	43.2776
96	67.606	95.0144	92.491	94.5332	93.3701	93.7759	94.8684	90.5381	89.0429	80.8251	63.2071	49.2635	22.0622	15.4089	11.6953	18.803	26.0031	22.3942	32.9231	29.3794	25.0767	36.3483	22.796	29.2384	51.4781	34.5571	39.5482	54.492	47.649	54.8403	45.182	48.07	17.9622	19.0101	24.2975	28.3781	34.8679	24.8868	23.6251	26.4718	29.5111	29.8905	30.2469	34.7757	28.2396	28.3675	36.3921	43.6151
98	69.2337	95.4589	93.1879	95.552	94.5672	94.5702	95.8151	92.0342	90.332	82.9624	65.2421	51.1656	22.7248	15.933	12.4008	19.8038	27.1749	23.7025	33.5751	30.7397	26.093	37.2568	23.2581	29.5133	52.5644	36.2434	40.9547	56.1831	48.8933	57.4471	47.5189	50.5705	18.6014	19.8598	25.5292	28.9337	35.006	25.3339	23.8882	26.5189	30.152	30.4732	30.8627	35.4432	28.5947	29.0199	36.7497	44.3356
100	70.1609	96.085	93.9932	96.2128	95.3074	95.322	96.2809	93.082	91.9151	84.4853	67.1995	52.5497	23.6379	16.7102	12.8617	20.5148	28.0981	24.4827	34.6116	31.6996	26.6855	38.2336	24.0536	30.1781	53.2571	37.7921	42.3034	57.5277	51.1731	59.2242	49.2727	52.4641	19.2847	20.5696	26.2517	29.4553	35.8033	26.043	24.4335	27.5745	30.2114	30.4579	31.2872	36.1754	28.9522	29.4085	37.3556	44.5393
102	71.2959	96.3188	94.6386	96.8901	95.9618	95.6798	96.8226	94.0176	92.8947	86.375	68.8644	53.6015	24.718	17.2485	13.4431	21.2105	29.0991	25.7712	36.0303	33.4806	26.9063	39.0175	24.4155	30.6131	53.4068	38.8093	43.2265	59.2272	53.1829	61.0754	51.3727	54.1258	19.5967	21.2988	27.854	30.3985	35.6943	26.1401	24.4164	27.352	30.4307	30.9028	32.4713	36.7203	29.0894	29.7477	37.9242	44.5079
104	72.2477	96.5863	95.5885	97.3611	96.8133	96.4031	97.1746	94.3089	93.7537	87.0747	70.8636	54.7028	25.2855	17.7506	13.8558	21.7751	30.0193	26.4403	38.2257	33.992	27.7695	39.3673	25.4443	31.0682	53.8544	40.041	44.027	59.9377	54.6471	62.31	52.2666	56.0301	20.3431	22.0144	28.1815	31.0752	35.776	26.7379	24.9197	27.4744	30.7159	31.3199	32.2032	37.1273	29.637	30.1418	38.3529	44.6604
106	72.9345	97.2019	95.4918	97.6583	97.1024	96.8061	97.3564	94.7349	94.2637	88.4823	72.0208	55.5008	25.7175	18.2277	14.3033	22.7003	31.1279	27.6212	38.2436	35.1347	28.2706	40.4763	25.4438	31.3056	53.8901	40.0962	46.0209	60.8765	55.5341	63.4569	53.229	57.1586	20.797	22.6235	28.9594	31.5686	35.8759	26.353	24.8899	27.5326	31.0878	31.4045	32.5055	37.6412	29.599	30.357	38.5447	45.027
108	73.8859	97.1319	95.9968	97.7261	97.4539	97.2221	97.7735	95.0697	94.7438	88.7385	73.408	56.2151	26.2851	19.1819	14.9519	23.3069	31.5175	28.467	39.378	36.1825	28.7789	41.2725	25.7717	31.3893	53.9679	41.1435	45.7619	61.3209	57.4412	64.4206	54.0732	58.0444	21.5484	23.1331	30.01	31.8809	35.7679	26.8711	25.0364	27.3269	30.5759	31.4481	32.8257	37.9474	29.7405	31.0232	38.8874	45.143
110	74.4616	97.3735	96.2639	97.8528	97.6904	97.3328	97.8098	95.3607	95.2319	90.1714	74.5134	57.2237	26.9753	19.4792	15.3862	23.7196	32.2689	28.9668	40.3626	37.5934	28.9288	41.0612	26.1292	32.3533	53.6598	41.9663	46.2248	61.7529	57.4986	65.0983	54.6077	59.5982	21.9216	23.6012	29.9954	32.6012	36.0985	26.4643	25.6251	27.1012	30.8739	31.4288	33.0619	38.3872	30.256	30.9498	38.9939	45.5215
112	75.598	97.5093	96.5771	98.2915	98.0165	97.6428	97.9349	95.8343	95.9602	90.3392	75.3228	57.2454	26.9864	19.9061	15.817	24.0179	32.4069	29.3447	41.6392	38.1365	29.2838	41.4262	26.0918	31.9125	54.0744	42.1012	46.5427	61.9662	58.8973	65.8379	55.6889	59.9527	22.0857	23.9797	30.9218	32.0538	36.0437	26.3527	25.196	27.1848	30.692	31.3103	33.0628	38.4563	30.2909	30.5382	38.8671	45.0534
114	76.0464	97.7722	96.7453	98.477	98.0866	97.8509	98.0228	95.8879	96.064	91.4643	76.7107	57.8389	27.5032	20.1267	16.1514	25.1178	33.1951	30.718	42.1497	38.6011	29.3654	41.4757	26.5686	32.1239	54.3747	42.4644	46.2744	62.6385	59.8128	66.1667	56.5296	60.3744	22.662	24.64	31.2215	32.5243	35.9495	26.8839	24.89	27.2673	30.8122	31.6189	33.4329	38.5871	30.2825	30.9975	39.186	45.0969
116	76.4971	97.8233	96.9174	98.4949	98.3748	97.6175	98.2609	96.1983	96.3993	92.1663	77.4787	58.379	27.8123	20.5474	16.5595	25.376	33.7216	30.8419	42.9953	38.6845	29.437	41.8194	26.7265	32.1138	53.716	42.5843	47.1704	63.0655	59.7804	67.6959	56.9018	61.3025	22.9282	25.0209	31.479	32.784	35.8487	26.616	25.1787	27.4479	31.1227	32.0875	33.3172	38.8641	30.3722	31.1645	38.941	45.2546
118	77.7616	98.0509	97.4546	98.4531	98.3659	97.817	98.2504	96.522	96.8848	92.2707	78.5633	58.6289	28.3986	20.6598	16.9426	25.1967	34.1962	30.776	42.7052	39.0925	29.6444	41.7161	27.0784	31.7641	53.8756	42.8939	47.8235	63.7048	60.2906	68.7961	58.0363	61.8397	23.0751	25.5929	31.8686	32.8656	35.8138	26.5941	25.0833	27.4577	30.5565	32.1431	33.2345	38.9536	30.3189	31.3893	39.0034	45.1886
120	78.0987	98.0072	97.2683	98.4923	98.3434	98.1502	98.4215	96.7469	96.8042	93.2965	79.462	59.605	28.3828	21.0839	17.1131	25.701	34.8307	31.5482	44.3433	39.5571	29.5433	42.2407	26.9117	31.8755	54.332	43.1462	48.258	64.5411	61.3572	69.8086	59.0888	62.4896	23.7777	25.9224	32.2985	33.0888	36.055	26.4093	25.0304	27.3055	30.9278	32.0549	33.5451	38.8915	30.6228	31.1978	39.1579	45.4737
122	78.8297	98.0273	97.2866	98.7127	98.5021	98.1229	98.5582	96.8667	97.199	93.6656	80.3965	59.958	28.9409	20.9608	17.1413	26.186	35.2191	31.576	44.761	39.6364	30.1036	42.4125	27.247	31.9493	54.7068	43.7779	48.5142	64.1708	62.5803	71.0082	59.8653	63.5785	23.6476	26.3437	32.8242	33.268	35.7377	26.2385	24.928	26.6441	30.9659	31.8311	33.4437	38.6031	30.3693	31.0783	39.2164	45.3806
124	80.3344	83.5679	96.8709	66.4054	53.5021	65.2629	41.8333	57.3321	53.3598	41.1715	52.973	38.1773	29.7613	20.4663	16.9477	25.2401	37.0004	33.198	44.7551	40.8683	30.4265	42.5907	27.9779	32.9746	55.2662	34.0572	41.5027	50.4158	63.6947	72.4368	61.1802	61.4269	24.0491	26.5213	33.0558	33.6392	37.9718	28.9618	26.8597	29.8214	33.8513	33.5781	35.4179	40.3233	31.9125	32.7006	40.7194	47.3273
126	80.4898	85.8152	97.2246	69.2105	55.712	68.1955	42.1856	60.9654	55.5021	45.1908	56.1555	40.7668	29.7577	20.9629	17.5475	25.7393	38.3984	34.3964	46.2272	41.9851	32.5827	45.3352	28.842	33.7613	56.8385	35.8111	44.1109	52.5584	66.6767	75.3989	63.8669	65.2915	24.9753	27.4648	33.7478	33.7961	39.464	29.5838	27.2836	30.037	34.5435	34.2524	36.102	40.5481	32.2715	33.3892	41.2148	48.0053
128	80.9211	88.1968	97.5588	71.7935	58.8934	70.9711	44.0751	64.385	58.3463	48.017	59.5068	43.4117	29.0847	21.159	17.5496	26.2095	38.8527	34.7751	48.6155	42.1043	33.6802	47.9672	30.4314	34.8151	59.2009	37.3497	46.6717	54.4688	68.9246	78.3505	66.969	68.2486	25.3494	28.0853	35.1822	34.3403	40.069	30.1914	27.6419	30.4796	34.6802	34.5956	36.4886	41.3071	32.8794	34.1881	42.0356	48.5221
130	82.3666	89.732	97.7162	73.8764	60.7423	73.2779	45.3297	67.2871	61.0536	51.3666	62.1246	46.6526	30.1416	21.1976	17.1536	26.4218	40.0747	35.2253	48.9725	42.3281	34.6748	49.8325	31.0683	35.8087	61.9092	38.699	48.5052	56.5129	70.7801	80.8458	68.4617	70.5775	25.7313	28.1754	35.8788	34.8382	40.6855	30.8084	28.1385	31.2942	35.4181	35.105	37.6026	42.9078	34.2263	35.219	43.2306	49.89
132	83.5465	90.7411	98.0464	75.7475	63.1425	75.7547	46.7851	69.5202	63.1982	53.7402	64.4561	48.8349	30.787	21.3639	17.1193	26.4534	40.3253	36.0032	49.4686	43.09	35.5225	50.8805	31.5767	36.6876	63.9955	39.8521	49.9837	57.8237	72.528	82.5112	69.6908	72.7423	25.9515	28.6109	36.1628	35.5061	41.9602	32.3581	29.5233	32.3896	36.4378	36.7107	38.4539	43.6157	34.4463	36.2914	44.4672	51.4849
134	84.4138	91.3942	98.1474	76.7967	64.7852	76.7985	48.1713	70.7249	64.7728	55.7369	66.2296	50.418	31.1267	21.5323	17.3245	26.685	41.1115	36.2571	50.5583	43.7082	36.1635	51.8161	31.9647	37.4585	65.5629	41.06	50.9866	59.1185	73.8351	83.9829	71.5267	74.122	26.2566	29.0361	36.4701	36.4791	43.1814	33.3854	30.1725	33.1115	37.7347	37.5774	39.2436	44.9258	34.9652	37.2848	44.6245	53.0078
136	85.051	92.3284	98.2358	77.9828	65.9207	77.6151	49.3432	72.2409	66.103	57.4008	67.6171	52.0938	31.445	21.4571	17.3305	26.6602	42.0457	36.8375	51.0074	44.068	36.3736	52.6998	32.8703	37.504	66.6254	41.7676	52.0198	60.3157	74.944	85.3099	72.6127	75.4264	26.5985	29.6212	36.9483	36.2895	44.3527	34.0939	30.5215	33.8381	38.7841	38.105	39.4678	44.9799	35.4487	37.7007	45.6227	53.349
138	85.7325	92.4181	98.4209	78.8664	67.0454	78.9553	50.6457	73.3666	67.0099	58.1798	69.1201	53.3568	31.9682	21.9606	17.5674	27.0298	42.877	37.3636	51.628	44.2946	37.3049	54.1876	33.31	37.8459	67.5632	42.6893	52.2498	61.2131	76.1479	86.0973	74.1364	76.2279	26.8499	30.1894	37.7858	36.6784	44.9893	34.5093	31.1741	34.0183	39.0703	38.8269	39.9787	45.7814	35.5991	38.3792	45.6323	53.4522
140	85.8521	92.772	98.1085	79.5491	68.0512	79.6308	51.4465	74.4106	68.1779	59.2968	70.311	54.5531	32.0569	21.8044	17.9938	27.8696	43.7356	38.4237	52.8062	45.3767	37.5376	54.204	33.7535	38.3333	67.827	43.4416	53.309	62.2241	77.0295	86.5127	75.3023	77.8482	27.5834	30.6619	38.4679	37.1999	45.2537	34.6494	31.2539	34.7296	39.2172	39.0185	40.3116	46.1864	36.0683	38.43	46.076	54.122
142	86.0069	93.036	98.8684	79.9934	68.4428	80.1589	52.3196	75.2865	68.9366	60.3978	71.4566	55.2212	32.0397	22.4404	18.3741	28.2836	44.4012	39.255	53.5269	45.8501	38.3475	54.9614	34.3504	38.5153	68.6327	44.1944	53.6037	63.2837	77.9754	87.691	76.1636	78.8102	27.8188	31.1214	38.6264	37.7983	44.5425	34.8711	31.5514	34.4276	38.8119	38.6868	40.2138	46.2586	35.9456	38.6161	46.1561	54.0662
144	85.8136	93.6287	98.9056	80.3249	69.4276	80.3301	53.1419	76.0233	69.2885	61.2353	72.3186	56.4938	32.0082	22.6824	18.4524	28.5425	45.7639	39.7384	54.3237	46.2264	38.9349	55.7244	34.5675	38.4512	68.5142	44.8987	54.2063	63.9447	79.6584	88.2832	76.7637	79.2279	28.4307	31.4419	39.3313	37.7159	44.9058	34.398	31.1335	34.2809	38.8582	38.899	40.2478	46.1089	36.4301	38.8366	46.3285	53.2358
146	85.7514	93.5373	98.6098	80.6994	69.7454	81.4149	53.8922	76.7084	69.8188	61.6682	73.1515	57.1435	31.9883	22.8584	18.4438	28.7931	47.0446	39.913	55.7082	46.8314	39.1712	55.7562	35.1565	38.8535	68.9067	45.834	55.1735	64.7949	79.5232	88.5326	77.7583	80.3722	29.0822	32.2771	40.2622	38.1677	44.4691	34.2566	30.9722	34.4008	38.8631	38.6222	40.6455	46.1504	36.3831	38.9596	46.4533	53.4418
148	84.1904	47.1699	59.2734	80.2432	69.4589	80.436	49.3497	74.7525	67.9281	54.938	71.9954	56.4223	31.2267	21.5918	18.593	28.8122	47.1295	39.9906	56.423	46.8267	40.1501	56.7304	36.3489	39.5324	69.1107	44.1881	53.8543	64.3024	77.0035	86.9496	74.0464	79.8597	28.9745	33.8831	41.1957	38.9765	49.7324	34.27	31.5879	36.1719	41.4786	39.2964	40.4946	46.5701	36.5675	39.2043	47.8394	55.0471
150	85.7851	47.7521	62.8346	80.5916	69.9464	80.7063	50.0338	75.1892	68.5442	55.3883	73.1457	57.093	31.1013	21.5529	18.7001	28.6364	47.2054	40.3025	56.6785	47.0226	40.4473	57.1263	36.246	39.997	69.0828	45.0449	54.6591	65.2026	78.9733	88.0703	76.3463	81.004	29.4604	34.7307	41.4087	39.4719	49.4975	34.9072	32.0262	36.319	41.7837	39.9727	40.8683	47.1799	36.5853	39.0834	47.8754	56.06
152	86.705	48.5574	65.8103	80.9153	70.7661	81.094	50.7255	75.3897	68.7592	55.9379	73.9104	58.3278	31.5534	21.4036	18.6726	28.588	47.6864	40.3251	56.8847	46.9427	41.1775	57.6258	36.8948	40.0356	69.4507	45.9383	55.3524	65.5457	79.8799	88.8848	77.4544	82.1034	29.56	35.1671	42.2403	39.5424	48.4902	34.6287	31.4748	35.8972	41.9072	40.2151	40.5457	46.7691	36.739	39.4971	48.0293	56.1194
154	87.491	49.2861	68.5229	81.4651	71.2647	81.2667	51.5956	75.8986	69.184	56.8089	74.8561	59.4693	31.6236	21.627	18.7221	29.1164	48.4602	40.5855	57.637	47.1924	41.6084	58.5427	37.2526	40.4265	70.1966	46.6923	56.1899	66.4776	80.6823	90.063	78.915	83.3299	30.2842	35.9398	42.5439	39.831	48.426	34.9751	31.9898	36.3773	42.1055	39.9511	40.8177	46.9169	36.8867	39.6296	48.1938	56.7241
156	87.9335	49.9858	70.4512	81.624	71.6803	81.6219	52.3143	75.8658	68.9368	57.2589	75.6622	60.2654	31.6388	21.4904	18.4399	29.2737	49.4416	41.3486	59.1941	47.5838	42.2129	59.1653	37.8419	40.847	70.7862	47.4064	56.5597	67.0459	82.5674	90.8219	79.9464	84.2146	30.9301	36.5813	43.0177	40.2343	48.8065	35.6861	32.201	36.5981	42.2059	40.2766	41.1261	47.1659	37.2852	39.6565	48.568	57.0601
158	88.7691	51.0715	72.0846	82.2609	72.7133	82.0414	52.9432	76.5958	69.6584	58.058	76.3015	61.6401	32.1014	21.5668	18.7445	29.2316	49.688	42.2768	59.1113	47.9742	42.8106	59.7347	38.3086	40.8111	71.1048	48.0917	57.1801	67.5503	83.5755	91.1876	80.8795	85.3738	31.313	37.1923	43.87	40.5914	48.1058	35.6821	32.2277	36.54	42.3617	40.4288	41.1191	46.987	37.2934	39.8135	48.7673	57.0415
160	88.8479	51.7234	73.4393	82.8533	72.9509	83.1997	54.1223	77.6168	70.5567	59.4259	77.1495	62.4012	31.7635	21.8943	19.1095	29.9025	50.6611	42.4359	59.9845	49.1065	42.9705	59.6271	38.4825	40.9672	71.5057	49.2129	58.5084	67.9344	84.2128	92.2107	81.652	86.4475	32.1035	37.882	44.0799	40.6867	47.5452	35.8501	32.4736	36.514	42.9404	40.2221	41.3237	47.4653	37.3901	39.8159	48.7984	57.0729
162	89.4386	53.0724	74.1983	83.1957	74.7835	83.376	54.8012	77.8014	71.4708	60.1076	77.7739	63.7322	32.3327	21.9817	19.4105	30.3577	51.9813	43.6778	61.0034	49.519	44.0436	61.1336	39.7866	41.4243	72.1555	49.8816	59.072	68.9931	84.9539	92.3295	83.222	87.4766	32.6312	38.5746	45.0963	41.1981	46.8746	35.8806	32.6933	36.1686	42.6104	40.6086	41.3215	47.5561	37.6903	39.8916	49.38	57.2755
164	90.3589	53.0712	75.0631	83.7666	74.9692	84.3749	55.5118	78.8315	71.8458	60.976	79.0638	65.0289	32.6736	22.5513	19.6608	31.3236	54.3987	44.8136	62.9043	50.8813	44.7761	62.6882	40.5172	41.6841	73.0977	51.9481	60.1439	69.6582	86.667	93.4844	84.5707	89.2268	33.4592	39.4873	45.9598	41.8151	47.1593	36.3298	33.2187	37.1073	42.9941	40.6835	41.9962	47.6208	37.9905	40.3079	49.8684	57.7582
166	90.4747	53.6829	75.7745	84.5601	76.0745	84.8593	55.9716	79.2788	72.8992	62.2659	79.979	66.0891	33.1168	22.8354	19.9203	31.7622	54.8204	44.9139	63.3849	51.2342	45.4239	63.7182	41.0105	41.9059	73.2095	53.0527	60.9326	70.4996	87.1838	94.1123	85.6006	90.4419	34.3209	40.2106	46.8729	42.1494	46.7602	36.4237	33.3199	36.938	42.8201	40.995	42.0662	47.7137	38.0918	40.6138	49.7548	57.6495
168	91.1709	54.6251	76.5412	85.1043	76.9162	85.8684	57.0042	80.4787	73.7117	63.0767	80.7262	67.4493	33.6067	23.379	20.2871	32.4882	55.2071	45.2456	64.2191	52.6731	46.3432	64.1368	41.5889	42.2075	74.0911	54.005	62.0445	71.3322	87.7518	94.2114	86.3037	91.1321	35.032	41.3733	47.4793	42.8252	46.3049	36.225	33.3134	36.8533	43.0542	41.3601	42.3511	48.1515	38.3636	40.7112	50.0221	57.7861
170	91.5363	55.2882	76.4488	85.6566	77.9049	86.2986	57.4246	80.6826	74.04	63.6257	81.8945	68.8386	33.8903	23.7524	20.8965	32.9397	55.8944	46.6279	64.6168	52.6532	47.0098	64.7019	42.2127	42.2991	74.2487	55.0252	62.7002	72.0503	88.6601	94.4064	87.1939	92.0277	35.8442	42.0662	48.3294	43.1761	45.9073	36.3109	33.6766	37.0225	42.7982	41.3359	42.4957	48.0905	38.7174	41.0305	50.3884	57.9718
172	91.8441	55.3158	76.9274	86.3971	78.9931	87.2225	58.452	81.8509	75.174	64.7846	82.5497	70.1996	34.1783	24.4664	21.3877	33.7432	57.4747	47.257	65.0399	53.3995	47.9275	65.2352	42.931	42.5645	74.6975	56.5542	63.867	72.9888	89.7253	95.1841	87.9125	92.8054	36.3496	43.3784	49.1861	43.5333	44.9946	36.8731	33.7272	36.9883	43.073	41.3162	42.7119	48.3407	38.8343	41.069	50.6531	58.0183
174	92.1547	56.0888	76.9227	86.9438	79.6379	87.916	59.2308	82.4272	75.8564	65.5109	83.9302	71.9393	34.1887	24.8377	21.9785	34.3058	58.7887	48.6392	67.5618	55.2933	49.1469	67.4915	43.4886	43.1501	75.2099	57.8623	65.6063	74.0782	90.6423	95.9973	89.5391	93.4777	37.2879	44.6534	50.0153	44.1657	44.7973	37.1993	34.2931	37.0023	43.3369	41.3561	42.969	48.6044	38.9106	41.5281	50.777	58.5177
176	92.2442	56.5053	77.6526	87.752	80.4067	88.7186	60.3846	83.2259	76.6404	65.7506	84.2557	72.9335	34.3333	24.9188	21.8311	34.5677	59.3797	48.1885	69.0477	55.464	49.3666	67.5445	43.2884	43.3726	75.1488	59.1699	66.4706	74.9683	91.1879	95.5116	89.7783	93.6029	37.8466	45.132	50.6468	44.5751	44.3595	36.8	34.0221	37.1789	43.1226	41.5589	42.8196	48.692	38.9862	41.5625	51.173	58.5353
178	92.3614	57.0656	78.4025	88.066	81.0406	89.3279	61.4207	83.7054	77.7314	67.0224	85.4317	74.2672	34.4666	25.0165	22.5404	35.1237	59.7208	49.4504	70.8981	56.6332	49.8149	68.1977	44.1481	44.1189	75.4777	60.6968	67.5156	75.9362	92.0829	96.6068	90.5929	93.9311	39.0379	46.2415	51.4704	45.212	44.1314	37.4399	34.2255	37.193	43.0907	41.682	42.9103	48.9202	39.4972	41.7921	51.4736	58.9574
180	92.877	57.4832	78.4223	88.7026	81.71	90.1037	62.3795	84.5736	78.1251	67.5409	85.5987	74.5684	34.7497	25.3965	22.5084	35.2815	60.862	50.5427	69.2321	57.0521	51.0325	68.5475	44.6358	44.5052	75.6892	61.8524	68.4164	76.7358	92.2737	96.3806	91.2278	94.188	39.8788	46.722	52.2035	45.5301	43.9397	37.6492	34.6103	37.4637	43.5498	41.828	43.3751	48.9955	39.9023	42.2111	51.5354	58.9634
182	93.0762	58.0073	78.8586	89.2288	82.7671	90.2839	63.5197	85.4107	78.9654	68.1766	86.5894	75.9916	34.4072	25.8868	22.8873	35.8049	62.7891	50.9526	71.9437	57.96	51.6298	69.3419	45.6453	44.6353	76.5405	63.1565	69.8926	77.7246	93.0121	96.1201	91.8176	94.3798	40.4363	48.1921	53.3524	45.8158	43.2623	37.4028	34.2111	37.4431	43.3692	42.0225	43.3833	49.0688	39.7236	41.8795	51.9168	59.0178
184	93.0206	58.5087	79.5235	89.9634	83.4176	90.8712	64.12	85.6031	79.9779	68.7269	87.1913	76.9543	34.7797	26.0402	23.1318	36.0996	64.2735	52.12	71.6325	58.6295	53.0772	69.6769	46.6476	44.9076	76.4588	64.3978	70.9742	78.5307	93.2405	96.9052	92.7438	94.3179	41.2763	49.1624	54.396	46.0708	43.6781	37.9362	34.8659	37.5047	43.7455	41.7286	43.4364	49.3178	40.2108	42.5495	52.1671	59.1009
186	93.3386	59.5996	79.6961	90.2635	84.4035	91.4007	65.0675	86.4219	79.9514	69.1615	87.9204	77.7727	35.0415	25.862	23.3856	36.7354	65.689	53.966	74.4458	60.5606	54.0486	71.5819	47.8288	45.448	77.3905	65.6219	72.1672	79.329	94.0654	96.9946	92.9583	95.1497	41.9122	50.3675	55.3211	46.8504	43.4494	37.3991	34.5836	37.7365	43.4937	42.1743	43.6472	49.2056	40.4703	42.7507	52.8505	59.6826
188	93.6802	59.8558	80.2475	91.0351	84.9913	92.1111	65.7825	87.2398	80.9237	70.3684	88.6267	78.5912	35.1415	26.175	23.4305	36.6936	66.9543	54.7314	75.2244	60.7623	54.4963	71.968	48.1279	45.5319	77.2664	66.955	73.1979	80.1054	94.256	96.6787	93.0925	95.1039	42.3271	50.7049	55.8554	46.8221	43.0387	37.6037	34.6404	37.4071	43.2368	41.7582	43.7664	49.251	40.2447	42.3441	52.5866	59.2888
190	93.3195	60.2948	80.815	91.1557	84.862	92.2899	66.6191	87.3135	81.0473	70.3709	88.7643	78.9949	35.0742	26.0563	23.7662	36.7513	65.2322	54.3633	75	60.9791	54.9931	71.7123	48.1882	45.6651	77.2239	66.7504	73.7626	80.2647	94.0373	96.5463	93.1418	94.7503	42.7351	51.3882	56.2474	46.7864	41.9823	37.1842	34.4371	37.7213	42.9907	41.7785	43.4428	48.8798	40.1833	42.2509	52.461	59.2495
192	93.8156	60.8635	80.5648	91.4925	85.3833	92.343	67.4956	88.1317	82.0135	71.3984	89.6484	79.5935	35.1121	26.4309	23.9132	37.0354	67.1526	55.6699	75.3334	61.3375	55.8216	72.2356	49.3602	46.1876	77.3072	67.3547	75.1339	81.364	94.335	96.5607	93.5494	95.0293	43.4326	52.3964	56.8511	47.2425	41.9686	37.637	34.7991	37.4402	43.0885	41.8291	43.7596	49.0519	40.4122	42.5627	52.9819	59.3993
194	93.8672	61.3011	81.1201	91.7828	85.8992	92.846	68.6267	88.6031	82.1079	71.6487	90.0886	79.6781	35.1686	26.4297	23.9862	37.4105	68.432	56.598	76.7664	62.5382	56.2771	73.1144	49.4814	45.9838	77.5054	67.7615	75.1652	81.7765	94.6685	96.5458	93.8204	94.9429	44.2713	52.8124	57.508	47.5265	41.7218	37.4479	35.0771	37.3365	43.3407	41.8712	43.6724	49.0171	40.6716	42.7965	53.0711	59.4877
196	94.1954	61.4522	81.9275	92.1212	86.7271	93.1423	69.7163	89.2572	82.946	72.4109	90.6367	79.9725	35.2649	26.7702	24.2236	37.5153	69.6086	56.877	76.7009	63.3492	56.4922	73.5843	50.4222	46.5774	77.983	68.6454	75.26	82.5162	94.9405	96.0637	94.0624	95.0728	44.7657	53.6759	58.362	47.758	41.3487	37.6627	34.6971	37.65	43.54	41.5054	43.5888	49.2086	40.5141	42.799	53.2209	59.7106
198	94.3717	61.9069	82.5489	92.5273	87.6304	93.448	70.2814	89.695	83.3024	72.7306	90.9628	80.8368	35.3302	27.057	24.2304	37.9139	67.5313	57.0485	78.6455	63.4471	57.7561	73.3227	50.1473	46.3781	78.0648	68.7033	75.9782	82.8174	94.6375	96.3164	93.8009	95.1218	45.1303	54.4049	58.9441	47.4688	41.1786	37.7481	34.7891	37.5869	43.2985	41.4777	43.7529	48.7638	40.8065	43.2679	53.3572	59.5528
200	94.1525	62.3828	82.8214	92.8832	87.9716	93.6573	71.2832	90.0406	83.6138	72.9794	91.6938	81.603	35.2262	26.9777	24.6485	38.1641	69.2242	58.1037	78.0675	64.0779	58.0365	73.817	51.4924	46.8681	78.5054	69.621	76.7273	83.1844	95.1081	96.4782	94.0336	95.1071	45.9618	54.9287	59.102	47.5304	41.1704	37.9437	34.9025	37.8233	43.4539	41.8086	44.2416	48.8153	41.2833	43.5896	53.668	59.6044
202	94.6412	62.6321	83.1036	93.6666	89.0082	94.0467	71.8958	90.4423	83.6509	73.6744	91.8983	82.0798	35.639	27.3697	24.7245	38.5691	70.3014	58.9601	78.9723	65.1318	58.9675	75.3388	51.4469	47.084	78.7654	70.0504	77.1242	84.301	95.9668	96.5194	94.5631	95.7244	46.5566	56.1792	60.2852	47.7507	41.3154	38.3871	35.3349	37.6302	43.7963	42.2443	44.3872	49.0133	41.7934	43.5224	53.9818	59.7002
204	94.5879	63.2437	84.3239	94.137	88.7479	94.0302	72.8658	91.0532	83.9266	74.0843	92.1564	82.0621	35.4694	27.2934	24.9217	38.7923	70.5504	59.0814	79.2586	64.8988	59.3669	75.0523	52.1501	47.1638	78.8831	70.3798	77.9507	84.5784	95.4094	96.3507	94.1168	95.1133	47.1053	56.749	60.4594	47.5821	40.3714	37.9087	34.7273	37.6013	43.3248	42.0422	43.9248	48.9968	41.4317	43.2212	53.9616	59.8698
206	94.7246	63.7748	83.6087	94.3738	89.1617	94.3118	73.8379	91.1553	84.8837	74.1005	92.4159	82.5637	35.7773	27.3913	24.9018	39.0149	70.9866	60.0167	79.9235	66.3897	60.1172	75.8882	52.4177	47.5395	79.1351	71.1874	78.4343	85.146	95.6963	96.5054	94.6251	95.2069	47.2487	57.707	61.4076	47.9212	41.0664	38.5536	35.3211	37.7187	43.4496	42.1027	44.3602	49.1268	41.8204	43.9316	54.2864	59.7509
208	94.731	63.7388	84.7448	94.266	89.5707	94.305	74.7409	91.7749	84.9597	75.3949	92.6412	82.9851	35.5935	27.821	25.3319	38.9746	71.5459	60.7951	82.1825	66.8546	60.3724	76.5275	52.6029	47.8695	79.2648	71.9843	78.8975	85.0454	95.5785	96.4042	94.0627	95.2855	47.7846	57.7775	61.8101	48.2154	40.6971	38.507	35.5357	37.8183	43.8133	42.1155	44.2095	49.1963	41.781	44.101	54.2421	59.8171
210	94.8101	64.0508	85.1625	94.7986	89.9977	95.1463	75.3158	92.6009	85.9466	75.951	93.124	83.1065	35.0875	27.824	25.4644	39.2566	72.6331	61.6603	82.4179	67.5226	60.5915	76.854	53.4295	47.976	79.5769	72.6869	80.0794	85.5393	95.8287	96.8017	94.7025	95.5535	48.021	58.4688	62.3277	48.4832	40.6241	39.0729	35.3194	37.8342	43.5254	42.4103	44.37	48.8667	41.8321	43.9763	54.101	60.0778
212	94.445	62.029	83.3004	93.4386	89.0885	94.742	73.7311	91.2429	85.8287	73.8935	92.7261	18.0022	36.6691	29.251	26.7046	40.6409	79.0721	66.4526	85.4691	71.7555	62.6192	78.5093	54.15	47.6365	29.9727	74.3521	21.7157	25.2671	97.4394	98.3185	94.4623	97.5398	36.8255	58.3226	62.9409	37.8578	43.0424	42.3613	42.3158	40.123	46.2838	45.4582	46.4945	52.0991	43.0361	47.1519	55.6869	60.339
214	94.9141	61.5639	82.849	93.0861	88.4547	94.9649	73.2804	90.3511	85.8271	73.0773	92.7256	18.8192	38.1168	30.3617	27.79	41.9536	74.813	63.0668	81.4632	68.9438	58.699	73.8057	51.1793	46.3732	30.5673	74.321	21.2933	24.3641	96.636	95.7514	93.2318	96.2902	37.4791	58.3424	63.3081	39.6799	44.5146	43.9802	43.5787	41.5383	47.5436	46.3663	47.5804	52.8678	43.6872	47.9392	55.7433	60.3099
216	95.53	61.1904	83.0971	93.5712	89.1588	95.2039	73.4692	90.7037	85.3177	73.7049	93.1747	19.1972	39.6041	31.7632	29.3609	43.7697	73.1142	62.5738	81.5284	69.3911	58.8047	73.5577	50.829	47.4795	31.2367	75.0756	21.5857	24.357	95.9907	97.1088	93.1038	95.95	38.5072	60.273	64.4767	41.2951	45.3041	45.0873	44.0759	42.4383	48.1624	46.971	48.4194	53.7154	44.4858	49.0217	55.7258	61.8238
218	95.927	61.5943	83.6239	93.2804	89.4849	95.42	74.226	91.4632	85.9653	74.4822	93.7549	20.0186	39.9826	33.0025	30.1709	45.2384	72.6206	62.0874	81.3266	67.0577	58.7649	71.7301	51.4576	47.4744	31.4436	75.4674	21.9679	24.486	96.3483	96.9845	94.4756	97.0322	39.4068	61.9462	65.369	42.4217	45.6181	45.6827	44.1056	42.8571	49.1538	47.1212	48.4855	53.7145	44.6139	49.2803	55.7181	61.5923
220	96.5065	62.8532	84.5664	94.1584	90.3949	95.5296	75.1031	91.8772	86.1296	75.5432	94.357	20.3352	40.8268	33.7857	31.1804	46.5249	72.81	62.6751	81.0781	68.8359	60.7973	74.2246	52.826	48.142	31.9977	76.0914	22.696	24.7185	96.787	97.1517	95.3602	97.2157	40.1253	63.0351	66.5138	43.5435	46.2888	45.8584	44.6659	43.3842	49.1627	47.0474	48.6479	54.0622	44.8725	49.2658	56.2275	62.3605
222	97.0092	63.345	85.5827	94.7858	90.1523	95.925	75.7838	93.0445	87.0245	77.0301	94.7879	21.262	41.0431	35.518	32.2389	47.4733	74.3071	65.3003	83.2695	70.2047	61.4	75.6313	52.5095	48.8788	32.032	78.149	23.0827	24.6073	97.1539	97.8146	96.1356	97.8415	40.4696	64.0764	67.2434	44.3631	46.6615	47.1995	45.1155	43.659	50.0041	47.7428	49.3544	54.3577	44.9183	49.9036	56.316	62.6539
224	97.1465	64.5429	85.7477	94.6889	91.0774	96.1036	76.5111	93.0599	87.1904	77.7736	95.0384	21.5388	41.5493	35.9598	32.8782	48.7532	75.4177	65.6422	82.3279	72.1551	62.5539	75.6761	53.8846	49.4039	32.6939	77.6101	23.1176	25.2624	96.8076	97.8826	96.0765	97.8803	40.8803	65.1666	68.169	44.8769	46.4429	47.4213	45.0177	44.2178	49.9721	47.6146	49.5548	54.7097	45.2751	50.0062	56.712	63.311
226	97.367	65.2941	86.4448	95.1289	92.0176	96.4019	77.5434	93.886	88.2846	79.0516	95.5166	22.4693	41.9127	36.4203	33.5524	49.5685	76.1089	65.6984	85.2785	72.1507	63.8784	77.6402	54.64	49.7953	33.0929	78.5151	23.1079	25.4405	96.9561	97.7721	96.5634	98.3087	42.1336	66.2147	69.2283	45.9575	46.9722	48.0844	46.0061	44.8538	50.5287	48.1839	49.6741	54.8085	46.0568	50.26	57.0066	63.5813
228	97.4513	65.8778	86.9151	95.5371	91.956	96.5777	78.1964	94.1513	88.96	79.2188	95.8524	22.4791	41.851	36.8407	33.8262	49.9315	76.7172	67.1137	85.3239	72.913	62.6915	76.8312	55.2725	50.2968	33.5077	79.2124	23.2183	25.847	96.6894	98.0435	97.0048	98.285	42.5067	67.2273	69.6793	46.7562	46.4119	48.2005	46.0767	44.6362	50.7305	48.4263	49.8005	54.6578	46.0476	50.6095	57.123	63.9895
230	97.7713	66.8246	87.1487	95.7011	92.3486	96.6959	79.4221	94.5701	89.6333	80.2019	96.2064	23.1361	42.4626	37.3636	34.5953	50.3902	79.2269	69.1289	86.0672	72.0449	64.0734	77.9479	55.7561	50.6821	33.81	80.0644	23.2413	25.9495	97.6243	98.2303	96.8227	98.3864	43.5432	68.7849	70.6999	47.5487	47.59	48.8619	46.1711	44.9027	50.7973	48.6143	50.1075	55.1232	46.622	50.9287	57.3091	64.5563
232	97.9461	67.6196	87.7184	96.1311	93.1158	96.9495	80.4817	94.8704	90.1231	81.2274	96.3943	23.7507	42.5883	37.8492	35.1714	51.4376	82.5297	70.5201	88.6564	75.6609	65.1577	78.9176	57.3357	51.968	34.3546	81.289	23.379	26.0144	98.0586	98.7154	97.4717	98.9529	44.2418	70.3989	71.3842	48.3236	47.6707	50.0322	46.7353	45.5488	51.569	49.2816	50.8085	55.9252	46.9712	50.9588	57.6723	65.1848
234	98.045	68.7143	88.2351	96.4642	93.6655	96.9356	81.2224	95.1402	90.8214	81.6345	96.5192	24.0474	42.8093	38.0653	35.3106	51.7443	80.6298	69.9341	88.3578	75.7192	65.3147	79.5796	57.6514	52.006	34.7405	81.7056	23.9718	26.965	97.9569	98.2709	97.1346	98.5495	44.9055	70.6217	72.3181	48.798	47.4417	49.5174	46.7721	45.6606	51.46	49.19	50.8369	55.5975	47.0942	51.3444	57.8627	65.0118
236	98.2091	69.2903	88.9667	96.7806	94.001	97.534	82.3491	95.62	91.5551	82.2168	96.6809	24.3645	42.8004	38.4036	35.6932	52.2203	82.0777	71.0396	87.7081	75.9972	66.2964	81.7007	58.6519	52.1186	35.4473	82.4579	23.7086	27.152	98.3921	98.5179	97.7738	98.369	45.4646	72.1097	73.2135	49.4334	47.4431	50.1517	47.1501	46.2565	51.7742	49.5016	51.1186	55.7997	47.3268	51.4674	58.1156	65.2917
238	98.1495	69.8735	89.5497	97.3137	94.6086	97.4796	83.2873	95.7859	91.7321	82.9036	96.7125	24.5457	42.6467	38.7495	35.8942	52.4128	82.2053	71.4388	89.6561	76.5067	67.7472	81.8843	59.3394	52.9899	35.8561	82.5955	24.0452	27.0508	98.0572	98.5152	97.6741	98.6933	46.3336	73.4284	74.0273	50.3205	47.5808	49.4669	47.2647	46.3434	52.1713	49.6475	51.185	56.0553	47.551	51.5193	57.8435	65.4664
240	98.3906	70.5959	90.3115	97.518	95.2507	97.6988	84.377	96.0485	92.5521	82.9048	97.1018	25.1414	42.8859	38.9714	36.3966	52.7074	84.0256	71.7915	89.8277	77.1674	67.6847	81.4532	59.0023	53.4467	36.2806	83.1972	24.4048	26.8184	98.3112	98.8689	97.742	98.7775	47.2805	74.7266	74.7575	51.2897	47.8526	50.1678	47.2924	46.2772	52.3193	49.5196	51.418	56.1967	48.0007	51.9486	58.1144	65.6288
242	98.6556	71.469	90.8481	97.7856	95.6278	98.0048	85.7207	96.5226	93.2444	83.7495	97.3115	25.3567	43.3442	39.1411	36.9105	53.2025	84.9248	73.241	90.849	78.0746	68.8994	84.0183	60.9939	54.1689	36.9802	83.5824	24.3089	27.3327	98.4595	98.9037	98.5032	98.9464	47.9129	75.9523	75.8855	52.0701	48.5333	50.5839	47.2677	46.5144	52.5429	49.8535	51.9392	56.5482	48.0517	52.3634	58.6623	65.9068
244	98.6597	71.8112	91.1379	98.0446	95.872	98.0876	86.7065	96.4815	93.6435	83.9634	97.4909	25.9668	43.5714	39.7555	37.2089	53.3843	86.0262	73.5876	90.1236	77.8487	69.9138	84.4854	60.6987	54.2472	37.2762	83.9965	24.6145	27.5801	98.3392	98.8347	98.2029	98.9143	49.1656	76.3368	77.0218	52.7739	48.7392	50.702	47.336	47.0046	52.9552	49.5777	52.0238	56.5404	48.3486	51.7721	58.4409	65.7928
246	98.8281	72.1777	91.8569	98.1144	96.1092	98.3163	87.179	96.6903	94.0295	84.7151	97.7172	26.2202	43.9664	40.4116	37.6138	54.1097	85.5827	74.2089	90.9441	79.7377	70.2841	84.1006	62.2946	55.0094	37.6817	84.71	25.0043	27.6565	98.3993	99.1163	98.1759	98.9934	49.6158	78.2647	77.6347	53.8032	49.2046	51.0828	47.999	47.2978	52.9366	49.8297	52.4729	56.9764	48.8477	52.4571	58.758	66.467
248	98.869	72.8735	91.9129	98.3117	96.3534	98.4017	88.0862	96.8054	94.3325	85.098	97.45	26.4772	44.1534	40.2639	38.0965	54.2246	87.2681	74.4827	91.5662	79.586	71.5905	84.2342	61.6288	54.9909	37.8337	84.8845	24.5726	27.9207	98.453	99.1707	98.1684	98.9704	51.0069	78.6922	78.5841	54.5587	49.2689	50.7591	47.5908	46.9717	52.768	49.7441	52.3336	56.4618	49.0468	52.3441	58.4484	66.7192
250	98.9298	73.627	92.4235	98.6602	96.5797	98.5278	88.9467	97.0436	94.7847	85.6643	97.5012	27.1118	44.2006	40.757	38.5854	54.9853	88.2753	76.613	91.0789	80.0965	72.063	85.4873	62.9331	55.5887	38.3848	85.8119	25.1447	27.8018	98.4591	99.2517	98.0783	98.9408	51.7959	79.6911	78.7417	55.6917	49.432	51.4641	48.5631	47.9785	53.1933	50.2707	52.7313	56.9862	49.1572	52.9143	58.8239	66.8588
252	98.9815	74.1191	93.0084	98.7563	96.928	98.5544	89.9343	97.2639	94.7657	86.1219	97.6901	26.8716	44.5644	41.6688	39.1363	55.7287	88.7518	76.6327	91.6915	81.2792	74.6196	86.6624	63.5325	56.566	38.6227	86.402	24.8823	28.5318	98.6138	99.13	98.1917	98.9066	53.0354	80.573	80.6954	56.7508	50.6339	51.8139	48.1379	47.9781	53.3148	50.3583	52.9356	57.0727	49.5944	52.8034	58.9074	67.0553
254	98.9677	74.5285	93.5878	98.6873	96.9406	98.7689	90.2598	97.1944	95.1545	86.6204	97.778	27.4916	44.617	41.4932	39.3731	55.9404	89.087	76.6204	92.0186	80.5843	74.5686	86.0793	63.7257	56.7946	38.6956	86.43	25.2932	28.1236	98.4392	98.9004	97.9437	98.799	53.4579	80.9201	80.4703	57.5415	50.3391	51.8987	48.2998	48.0913	53.4124	50.5675	53.2084	57.4641	49.5278	52.8517	58.9079	67.2131
256	99.0546	75.0524	93.7918	98.7847	97.4897	98.7201	90.9029	97.3761	95.3065	87.1214	97.7674	27.5501	44.9388	42.2561	39.9241	56.567	88.5718	76.6661	93.1575	82.5776	74.6349	87.4505	65.6089	57.3565	39.0264	86.4036	25.0485	28.1552	98.4881	99.1808	98.1403	98.8414	54.667	81.5584	81.2899	57.9407	50.1975	51.9132	48.575	47.7464	53.7648	50.1902	52.9238	57.2708	49.555	53.1192	59.3487	67.5234
258	99.097	75.1499	93.853	98.8052	97.6684	98.7915	91.2363	97.688	95.406	87.3881	97.8062	28.057	44.8252	42.5037	40.2704	56.7219	89.1806	76.864	92.7001	81.8272	75.6436	87.1048	65.0182	57.3936	39.1774	86.4718	25.1263	28.317	98.3881	98.82	97.7825	98.8708	55.2424	82.0727	81.9972	58.9489	50.7186	51.9231	48.6812	48.4275	53.7848	50.6662	53.2002	57.3352	49.7259	53.4738	59.017	67.5978
260	99.2275	76.0998	94.4194	98.7903	98.052	98.8993	92.1204	97.6457	95.9202	88.0088	97.8329	28.4797	44.9946	42.715	40.8535	57.2818	88.6544	77.7774	93.0251	82.9546	76.5602	87.3739	66.0829	57.6486	39.305	86.5928	24.9676	28.7395	98.4588	98.9053	97.7734	98.7193	55.9114	82.7733	82.7664	60.0072	51.2784	52.0296	48.706	48.7225	54.0365	50.8423	53.3332	57.5481	50.2437	54.0272	59.1911	67.8904
262	99.1676	76.7476	95.177	98.8945	98.0247	98.9721	92.4123	97.9311	96.2141	88.6839	98.0252	28.3504	45.1923	42.944	41.3877	58.0144	90.2197	78.0348	94.0543	83.5782	76.2625	87.6287	67.7047	58.7048	39.4152	87.3798	25.0067	28.9927	98.6456	99.0334	98.193	98.8548	57.6272	83.9815	83.6344	60.9102	51.6276	52.5126	48.8957	48.7647	54.2801	50.7163	53.6577	57.7533	50.2961	53.7349	59.2366	68.394
264	99.1829	76.8392	95.193	98.9063	98.02	98.9828	93.1126	97.9325	96.4502	88.9607	98.0574	28.8475	45.2384	42.9721	41.705	57.9999	89.4098	77.7925	93.7566	83.6088	77.1418	87.582	66.9611	58.5452	39.4535	87.6124	25.609	29.1379	98.4052	98.9085	98.0789	98.9204	57.7454	83.8298	83.5693	61.3114	51.5098	52.1377	48.8033	48.9248	54.1364	50.4412	53.4562	57.6722	50.3036	53.7655	59.0209	68.2718
266	99.1893	76.8039	95.7783	99.0635	98.3637	99.0763	93.2202	98.1011	96.7487	88.6698	98.0299	29.4784	45.2858	43.611	41.9685	58.394	90.7235	79.3382	94.0559	83.7443	77.3546	88.2293	67.8517	59.2257	39.8327	87.6623	25.5194	29.5325	98.4461	99.1287	97.7096	98.7735	58.4564	85.1528	84.4608	62.3139	52.0844	52.976	48.7258	49.6373	54.2064	50.9423	54.1333	57.6505	51.1159	54.3413	59.3433	68.5433
268	99.0838	77.2044	95.7488	99.1432	98.3355	98.8968	93.6704	98.013	96.5726	89.3145	98.0531	29.6085	45.4239	43.4945	42.5	58.4087	90.668	78.506	94.558	83.7583	79.3351	89.4351	68.5064	59.3757	39.7638	87.8666	25.6113	29.7031	98.2825	98.7861	97.4578	98.8661	59.3346	85.4592	84.7294	62.5605	52.147	52.666	48.735	49.2991	54.0734	50.5875	53.8546	57.6983	50.7581	53.9897	59.3037	68.85
270	99.0928	78.564	96.2064	99.0593	98.8188	99.0722	93.9625	98.3706	96.734	89.0885	98.3951	30.1783	45.6125	44.2368	42.5067	59.0056	91.3318	79.7	94.1151	85.302	79.9213	89.856	69.2804	59.6365	39.7292	88.0869	25.4451	29.7463	98.232	98.9815	97.5813	98.9074	60.3037	86.7002	85.0671	63.8721	52.2249	53.2729	48.9813	49.8757	54.7348	50.7037	54.2995	57.9224	51.1068	54.5412	59.5174	68.7872
272	99.2148	78.6777	96.6798	98.9956	98.5138	99.1381	94.2819	98.4325	97.1586	89.8271	98.3986	30.5303	46.1068	44.5578	42.9955	59.4268	93.3001	81.5211	94.6201	85.7433	79.6715	89.4752	69.8691	60.8586	40.3141	88.4809	25.5772	29.96	98.5568	98.8787	97.9988	98.9909	61.2834	87.3826	85.8702	63.989	51.9961	53.6794	49.7084	49.9865	54.5906	50.9125	54.3277	58.36	51.8649	55.0181	59.7687	69.4143
274	99.1348	79.1502	96.5152	99.1347	98.4917	99.1246	94.3885	98.5498	97.207	89.9848	98.5062	31.0124	46.1108	44.4957	43.6148	59.8463	92.3142	81.3213	94.8383	85.1276	80.6932	89.6981	68.9741	61.0208	40.6432	88.5943	25.6362	30.1802	98.3837	98.8678	97.5812	98.8847	61.9525	87.5083	86.1938	64.565	52.4408	53.8637	49.6911	50.1317	54.6272	50.648	54.036	57.7845	51.1795	54.551	59.52	69.021
276	99.2328	79.1976	96.7317	99.3432	98.7193	99.2922	94.7851	98.8011	97.2853	90.4601	98.6155	31.089	46.0033	45.3513	43.606	60.1479	91.6009	81.6727	95.1736	86.3998	80.081	90.345	70.3192	61.0408	41.1468	88.7312	25.8851	30.2191	98.4052	98.7114	97.3044	98.775	62.7977	87.5095	86.7806	65.5938	52.8681	53.6307	49.9645	49.9751	55.0356	51.0498	54.8825	58.3359	51.9571	55.14	60.0176	69.3347
278	99.2181	79.5493	96.7451	99.3137	98.5352	99.0114	94.9663	98.5777	97.3033	90.2225	98.568	31.675	46.3639	44.6754	44.0834	60.3131	90.1613	81.0432	94.5607	85.5189	81.2031	90.0005	70.2832	61.3985	41.2341	88.8488	25.8126	30.4496	98.4328	98.8341	97.4054	98.8244	62.845	88.6945	87.3477	66.0449	52.9246	53.7423	49.7772	50.4083	54.9638	51.1148	54.5677	58.1703	51.9077	55.352	59.9793	69.2546
280	99.171	80.1859	96.8704	99.5357	98.7888	99.2286	95.3521	98.6341	97.4439	90.7156	98.5892	32.145	46.5125	44.9462	44.3937	60.5371	90.4794	81.6408	95.1113	86.2168	82.1082	90.2474	71.2204	61.8868	41.3461	88.9483	26.023	30.8638	98.4404	98.6853	97.4719	98.8542	63.8384	89.4703	87.3105	66.5586	53.0277	53.6599	50.0159	50.1329	54.9532	51.1074	55.0189	58.396	51.7841	55.4742	59.9974	69.3799

## Sheet: Fig.2C
Fig.2C	Cell count data with IAA
Total Cell Count (x10^6)	Day 4	Day 8	Day 12		Total Cell Count (x10^6)	Day 0	Day 4	Day 8	Day 12
WT.#1	38.4	549.888	8798.21		WT. ave.	1	36.64	559.987	8715.3
WT.#2	35.04	552.23	8703.15		UHRF1-AID.HOMO.ave	1	21.28	82.848	282.144
WT.#3	36.48	577.843	8644.53		DNMT1-AID.HOMO.ave	1	27.04	125.831	678.533
UHRF1-AID.HOMO.#1	24.96	119.209	434.874		U/D-AID.ave	1	18.9333	36.2748	72.3326
UHRF1-AID.HOMO.#2	18.72	58.8557	204.347
UHRF1-AID.HOMO.#3	20.16	70.4794	207.209		Total Cell Count (x10^6)	Day 0	Day 4	Day 8	Day 12
DNMT1-AID.HOMO.#1	30.32	120.552	573.829		WT. SEM	0	0.973242	8.95357	44.7756
DNMT1-AID.HOMO.#2	28.24	147.752	998.801		UHRF1-AID.HOMO.SEM	0	1.88637	18.4875	76.3699
DNMT1-AID.HOMO.#3	22.56	109.19	462.967		DNMT1-AID.HOMO.SEM	0	2.31908	11.4404	163.301
U/D-AID.#1	18.96	23.8138	58.5818		U/D-AID.SEM	0	0.485157	6.27438	10.1456
U/D-AID.#2	19.76	43.7882	92.1303
U/D-AID.#3	18.08	41.2224	66.2856

## Sheet: Fig.2E
Fig.2E	Cell count data with IAA
Total Cell Count (x10^6)	Day 4	Day 8	Day 12		Total Cell Count (x10^6)	Day 0	Day 4	Day 8	Day 12
UHRF1-AID.EV.#1	26.4	94.512	345.914		UHRF1-AID.EV.ave	1	25.4	95.1553	342.112
UHRF1-AID.EV.#2	25	92.25	305.348		UHRF1-AID.UHRF1.ave	1	34.4333	285.749	3229.22
UHRF1-AID.EV.#3	24.8	98.704	375.075		UHRF1-AID.UBLmut.ave	1	27.5667	131.971	430.82
UHRF1-AID.UHRF1.#1	33.3	290.043	3248.48		UHRF1-AID.TTDmut.ave	1	30.5	211.684	2320.83
UHRF1-AID.UHRF1.#2	36.3	282.777	2969.16		UHRF1-AID.PHDmut.ave	1	29.6	94.0937	343.071
UHRF1-AID.UHRF1.#3	33.7	284.428	3470.02		UHRF1-AID.SRAmut.ave	1	21.7333	71.374	215.692
UHRF1-AID.UBLmut.#1	27.9	125.55	415.57		UHRF1-AID.RINGmut.ave	1	27.9	113.743	495.282
UHRF1-AID.UBLmut.#2	28.5	149.91	484.209
UHRF1-AID.UBLmut.#3	26.3	120.454	392.68		Total Cell Count (x10^6)	Day 0	Day 4	Day 8	Day 12
UHRF1-AID.TTDmut.#1	36	260.64	2893.1		UHRF1-AID.EV.SEM	0	0.503322	1.89067	20.2182
UHRF1-AID.TTDmut.#2	26.3	203.299	1947.6		UHRF1-AID.UHRF1.SEM	0	0.940449	2.1991	144.907
UHRF1-AID.TTDmut.#3	29.2	171.112	2121.79		UHRF1-AID.UBLmut.SEM	0	0.656591	9.08917	27.5004
UHRF1-AID.PHDmut.#1	31.6	104.596	405.832		UHRF1-AID.TTDmut.SEM	0	2.8746	26.1823	290.52
UHRF1-AID.PHDmut.#2	28.7	100.45	384.723		UHRF1-AID.PHDmut.SEM	0	1.00167	8.51388	52.5617
UHRF1-AID.PHDmut.#3	28.5	77.235	238.656		UHRF1-AID.SRAmut.SEM	0	1.46211	6.4605	26.3786
UHRF1-AID.SRAmut.#1	24	81.36	251.402		UHRF1-AID.RINGmut.SEM	0	0.264575	6.00191	47.7471
UHRF1-AID.SRAmut.#2	22.2	73.482	231.468
UHRF1-AID.SRAmut.#3	19	59.28	164.206
UHRF1-AID.RINGmut.#1	27.8	101.748	436.499
UHRF1-AID.RINGmut.#2	28.4	120.132	589.848
UHRF1-AID.RINGmut.#3	27.5	119.35	459.498

## Sheet: Fig.2F
Fig.2F	Cell count data with IAA
Total Cell Count (x10^6)	Day 4	Day 8	Day 12		Total Cell Count (x10^6)	Day 0	Day 4	Day 8	Day 12
DNMT1-AID.EV.#1	15.2	82.688	353.905		DNMT1-AID.EV.ave	1	15.5733	88.8704	455.856
DNMT1-AID.EV.#2	15.92	85.3312	481.268		DNMT1-AID.DNMT1.ave	1	20.24	214.065	3230.75
DNMT1-AID.EV.#3	15.6	98.592	532.397		DNMT1-AID.PBDmut.ave	1	20.5867	189.332	2420.93
DNMT1-AID.DNMT1.#1	20.24	182.97	2795.78		DNMT1-AID.UIMmut.ave	1	15.28	112.916	679.398
DNMT1-AID.DNMT1.#2	19.12	222.557	3658.83		DNMT1-AID.MTasemut.ave	1	14.88	75.2928	438.632
DNMT1-AID.DNMT1.#3	21.36	236.669	3237.63		DNMT1-AID.RFTS.mut (H3K9me3 binding).ave	1	18.96	122.865	888.5
DNMT1-AID.PBDmut.#1	22.72	232.653	2884.89
DNMT1-AID.PBDmut.#2	20.08	179.114	2228.17		Total Cell Count (x10^6)	Day 0	Day 4	Day 8	Day 12
DNMT1-AID.PBDmut.#3	18.96	156.23	2149.73		DNMT1-AID.EV.SEM	0	0.208273	4.92032	53.0697
DNMT1-AID.UMImut.#1	14.4	108.288	606.413		DNMT1-AID.DNMT1.SEM	0	0.646632	16.0726	249.167
DNMT1-AID.UMImut.#2	16.72	125.066	740.388		DNMT1-AID.PBDmut.SEM	0	1.11459	22.6452	233.084
DNMT1-AID.UMImut.#3	14.72	105.395	691.393		DNMT1-AID.UIMmut.SEM	0	0.725902	6.1318	39.1376
DNMT1-AID.MTasemut.#1	16.24	77.952	445.885		DNMT1-AID.MTasemut.SEM	0	0.725902	3.85319	12.4815
DNMT1-AID.MTasemut.#2	14.64	80.2272	455.69		DNMT1-AID.RFTS.mut (H3K9me3 binding).SEM	0	1.25049	12.1901	131.988
DNMT1-AID.MTasemut.#3	13.76	67.6992	414.319
DNMT1-AID.H3K9me3mut.#1	20.48	131.072	922.747
DNMT1-AID.H3K9me3mut.#2	19.92	138.643	1098.05
DNMT1-AID.H3K9me3mut.#3	16.48	98.88	644.698

## Sheet: Fig.3A
Fig.3A	LUMA w.o. or with IAA
	Average	#1	#2	#3	#4	#5	#6	SEM
WT.Cont	73.9942	73.8583	74.1301
dKO.Cont	24.7582	23.867	25.6493
WT.NT	76.0135	77.2445	76.7301	74.143	75.755	76.1948		0.530426
WT.Day2	73.6759	73.1976	73.1084	73.0186	74.8978	73.4144	74.4188	0.321257
WT.Day4	76.1148	76.026	75.6022	75.9763	76.3373	76.1285	76.6184	0.140607
WT.Day6	71.5739	73.8172	72.2349	69.689	66.7357	73.9488	73.0177	1.15693
WT.Day8	73.0663	73.374	71.7747	73.0591	73.1873	73.5792	73.4236	0.268839
WT.Day12	72.5572	73.3087	73.3336	72.7009	73.1913	71.3548	71.454	0.376522
U-AID.NT	74.5738	74.3096	74.1328	74.7846	74.124	75.5182		0.264843
U-AID.Day2	62.8843	66.9185	67.5102	56.8618	63.8784	61.1145	61.0225	1.64854
U-AID.Day4	53.3544	58.7788	58.3615	52.6772	51.2848	48.7836	50.2403	1.73038
U-AID.Day6	39.5477	42.58	41.6072	38.2044	39.7405	35.6091	39.545	1.01309
U-AID.Day8	36.3078	39.7038	39.5396	33.9648	34.6642	33.6668		1.36278
U-AID.Day12	28.9516	30.9512	32.1053	28.1364	29.7066	25.8443	26.9655	0.979434
D-AID.NT	73.7905	73.2294	74.322	74.1599	73.1766	73.922	73.9329	0.195638
D-AID.Day2	67.7047	68.4728	69.065	64.8515	68.8463	67.7415	67.251	0.634866
D-AID.Day4	67.2697	68.189	68.2603	65.8697	66.219	67.0662	68.0141	0.427627
D-AID.Day6	57.7756	58.881	59.6929	56.1826	57.3659	58.2395	56.2914	0.577962
D-AID.Day8	54.9293	56.6092	55.6403	54.7847	53.3832	54.4589	54.6996	0.447688
D-AID.Day12	51.727	50.7803	53.5908	50.9156	52.2117	51.3016	51.5621	0.427059
UD-AID.NT	67.8693	70.5978	69.9186	70.771	70.723	61.432	63.7734	1.69729
UD-AID.Day2	55.391	55.0805	54.414	58.9442	60.0161	51.1725	52.7187	1.41427
UD-AID.Day4	42.613	41.0009	36.5791	44.2342	47.1861	43.7603	42.9177	1.46011
UD-AID.Day6	30.8703	29.6725	29.8634	33.1861	32.9845	29.9996	29.5155	0.704159
UD-AID.Day8	26.4054	25.3774	23.5256	27.6506	25.9661	31.1695	24.7435	1.10381
UD-AID.Day12	20.4286	20.089	20.7682

## Sheet: Fig.3B
Fig.3B	LC-MS/MS w.o. or with IAA
	ratio 5mdC / (5mdC + dCC)
Sample	Average	#1	#2	#3	SEM
WT.NT	4.56668	4.67649	4.35869	4.66485	0.104046
WT.Day4	4.51969	4.57524	4.37401	4.60981	0.0735196
WT.Day8	4.45833	4.41079	4.4681	4.49609	0.0251056
Uaid.NT	4.45548	4.33998	4.49503	4.53144	0.0587011
Uaid.Day4	2.28783	2.41083	2.21124	2.24144	0.0621114
Uaid.Day8	1.82329	1.98186	1.7813	1.70671	0.0821557
Daid.NT	4.32325	4.44761	4.33328	4.18885	0.0748658
Daid.Day4	3.10528	3.21496	2.99334	3.10754	0.063986
Daid.Day8	2.74487	2.80286	2.69366	2.73808	0.0317042
UDaid.NT	3.88283	3.94347	4.17602	3.529	0.189223
UDaid.Day4	1.53431	1.40421	1.71984	1.47887	0.0952383
UDaid.Day8	1.28514	1.16014	1.47863	1.21663	0.0981137

[truncated: 13 more sheets: Fig.3C, Fig.3D, Fig.3E, Fig.4D, Fig.S4D, Fig.5A, Fig.5B, Fig.5C, Fig.5D, Fig.5E, Fig.6B, Fig.6C, Fig.6D]
