# Supplementary material for: Non-canonical functions of UHRF1 maintain DNA methylation homeostasis in cancer cells
Source: Nat Commun. 2024 Apr 5;15:2960. doi: 10.1038/s41467-024-47314-4 (PMC10997609; doi:10.1038/s41467-024-47314-4)
Supplement: Supplementary file 8 — Source Data [file 41467_2024_47314_MOESM8_ESM.zip › Source Data file/Source-Data-Supple-Fig.xlsx]

## Sheet: Fig.S1B
Fig.S1B	Anti-DNMT1
	Anti-UHRF1
	Anti-Tubulin
	UHRF1 (Day0 image was used for figure)							Tubulin (Day0 image was used for figure)							DNMT1 (Day0 image was used for figure)

## Sheet: Fig.S1C
Fig.S1C	Incucyte confluent (%) w.o. IAA
Elapsed (hr)	WT_NT_1	WT_NT_2	WT_NT_3	WT_NT_4	WT_NT_5	WT_NT_6	WT_NT_7	WT_NT_8	WT_NT_9	WT_NT_10	WT_NT_11	WT_NT_12	UHRF1-AID_NT_1	UHRF1-AID_NT_2	UHRF1-AID_NT_3	UHRF1-AID_NT_4	UHRF1-AID_NT_5	UHRF1-AID_NT_6	UHRF1-AID_NT_7	UHRF1-AID_NT_8	UHRF1-AID_NT_9	UHRF1-AID_NT_10	UHRF1-AID_NT_11	UHRF1-AID_NT_12	DNMT1-AID_NT_1	DNMT1-AID_NT_2	DNMT1-AID_NT_3	DNMT1-AID_NT_4	DNMT1-AID_NT_5	DNMT1-AID_NT_6	DNMT1-AID_NT_7	DNMT1-AID_NT_8	DNMT1-AID_NT_9	DNMT1-AID_NT_10	DNMT1-AID_NT_11	DNMT1-AID_NT_12	UHRF1-AID_DNMT1-AID_NT_1	UHRF1-AID_DNMT1-AID_NT_2	UHRF1-AID_DNMT1-AID_NT_3	UHRF1-AID_DNMT1-AID_NT_4	UHRF1-AID_DNMT1-AID_NT_5	UHRF1-AID_DNMT1-AID_NT_6	UHRF1-AID_DNMT1-AID_NT_7	UHRF1-AID_DNMT1-AID_NT_8	UHRF1-AID_DNMT1-AID_NT_9	UHRF1-AID_DNMT1-AID_NT_10	UHRF1-AID_DNMT1-AID_NT_11	UHRF1-AID_DNMT1-AID_NT_12
0	12.2021	10.6756	13.1347	11.1102	11.4811	11.3558	12.7191	13.8438	14.187	11.9487	12.9848	11.3596	12.5361	10.9459	9.97416	10.5642	16.177	16.5283	19.4046	17.4418	16.7257	13.0945	13.4733	9.95365	11.3033	10.6481	10.6193	13.8618	14.6433	14.9974	15.5578	15.19	15.8055	12.3015	10.5568	9.33239	12.3232	13.5839	14.3597	17.4288	16.5718	17.9831	17.9366	18.4731	23.5484	18.7724	19.1691	15.6385
2	12.9287	11.3223	13.9564	11.5557	12.1824	11.8872	13.2924	14.9247	14.9505	12.662	13.6724	12.1224	13.3351	11.8165	10.9329	11.0456	16.6217	17.2766	20.4205	18.3871	17.3487	13.8222	14.4446	10.7387	11.574	10.8149	10.9906	14.2217	15.1326	15.3374	16.3473	15.8534	16.2827	12.7008	11.0435	9.95669	12.5637	13.8737	14.8943	17.8508	17.1432	18.921	18.4744	19.1653	24.0528	19.5686	19.6861	16.3092
4	13.8549	12.2756	15.038	12.4017	13.1245	12.8433	14.1752	16.0147	16.0768	13.6681	14.7252	12.9709	14.4395	12.5095	11.8568	11.9788	17.6221	18.127	21.3915	19.2512	18.8802	14.9206	15.345	11.5061	12.2117	11.4083	11.7268	14.9917	15.8592	16.0786	17.1636	16.7389	16.9384	13.5205	11.8605	10.4013	13.1615	14.4085	15.2177	18.3073	17.9408	19.5564	18.8799	20.1015	24.9295	19.8484	20.2848	16.7008
6	14.9546	13.3916	16.3323	13.6295	14.2738	13.6841	15.5374	17.3481	17.3711	15.0457	15.8657	13.8398	15.6028	13.4943	12.3911	12.866	18.2565	19.0936	22.5808	20.4665	19.9199	16.042	16.4869	12.702	13.0026	12.2256	12.6145	15.9737	16.9898	16.8149	18.5706	18.143	17.8661	14.5527	12.6687	11.2374	13.7679	15.0427	16.0453	18.9864	18.7581	20.2517	19.9303	21.3049	26.1467	20.8246	20.9193	17.4862
8	16.1645	14.2413	17.7363	14.9042	15.2913	14.8473	16.7174	19.0744	19.149	16.1222	16.8654	14.9353	17.082	14.4805	13.5222	13.8042	19.5633	20.4184	23.8386	21.63	21.4163	17.2421	17.671	13.5914	13.9605	12.8913	13.6939	16.9853	18.0746	18.1009	19.7119	19.8362	19.1051	15.4983	13.2326	12.0802	14.8107	15.9155	16.9044	20.3135	19.9503	21.5629	21.0824	22.8126	27.3815	22.0272	22.4371	18.6329
10	17.6543	15.6222	19.356	16.1024	16.7969	16.1658	18.0642	20.0819	20.4062	17.6415	18.5819	16.024	18.3004	16.0333	14.7297	15.2067	20.9385	21.8943	25.2818	23.0875	22.7661	18.5074	18.5893	14.6953	15.1587	14.1402	14.7529	18.4353	19.555	19.4602	20.8934	20.778	20.1833	16.2215	13.817	12.8594	15.9675	17.1875	18.17	21.6559	21.3301	22.851	22.3406	24.1757	28.5886	23.2092	23.4891	19.5785
12	18.9255	16.7963	21.0599	17.2394	18.0374	17.5714	19.2827	21.6158	22.1348	18.752	19.6359	16.9897	19.5803	17.0676	15.8998	16.2932	22.4288	23.524	27.2737	24.4184	24.1611	19.6144	20.1983	15.7176	16.5145	15.3213	15.6358	19.8217	20.8905	21.0107	22.5685	22.1654	21.483	17.1883	14.6588	13.42	16.9143	18.321	19.3987	22.8025	22.9647	24.5295	23.6426	25.9966	29.8114	24.4085	24.6473	20.6549
14	20.3627	17.8023	22.3593	18.2772	19.3045	18.6321	20.7992	23.0204	23.6032	19.8299	20.3767	18.2451	21.1556	18.2081	16.9586	17.5678	24.2447	25.4365	29.0568	26.1253	25.4735	20.9837	21.3401	16.7726	17.4078	16.5278	16.3754	20.9964	22.3272	22.3475	23.5894	23.293	22.1874	18.2274	15.4486	14.3402	18.1698	19.329	21.1659	24.4076	24.1398	25.6842	24.5192	26.8474	31.327	25.4156	25.8294	21.7365
16	21.4034	19.2587	24.3219	19.8864	20.864	20.2242	22.3411	24.5157	25.9217	21.2628	22.0004	19.473	22.5638	19.7455	18.3017	18.8996	25.7894	26.8627	31.2474	28.7731	26.5606	22.3851	22.662	17.9489	19.0665	17.3369	17.1612	22.2296	23.6141	23.3735	25.2299	24.3522	23.5423	19.3605	16.2741	15.2582	19.2918	20.3643	22.2912	25.1956	25.1638	26.9851	25.6371	28.9271	32.5131	26.3519	26.8037	22.8186
18	23.4462	21.0413	26.301	21.5968	22.7068	22.0455	24.1522	26.5582	28.4128	22.9762	23.943	20.7598	24.2059	21.0434	19.8148	20.1738	27.7607	28.5492	33.2537	30.0041	28.1439	24.2989	24.4524	19.6319	19.5648	18.5508	18.3646	23.4155	25.239	24.7189	27.1488	26.251	24.7901	20.1447	17.2651	16.1477	20.3597	21.3603	23.421	26.2455	26.6622	28.3993	26.8979	29.9714	33.8551	27.4699	28.256	23.9337
20	25.7287	23.1225	28.9514	23.1012	24.8335	24.1479	26.7844	28.9107	30.7061	25.1468	26.0819	22.87	26.0962	22.8196	21.4873	21.7692	29.2999	30.4279	35.0777	32.0382	29.4333	25.8588	26.0522	20.7006	21.0172	19.7124	19.7108	24.8292	26.8266	26.2643	28.8913	28.0751	26.52	22.0678	18.4414	17.489	21.6373	22.7462	24.6892	27.7199	27.9719	30.1372	28.1531	31.9065	35.6182	28.8294	29.5228	25.0909
22	28.2316	25.4598	31.7027	25.2979	27.7291	26.6759	29.1725	31.8379	33.2015	27.8873	28.4923	24.5375	28.2341	24.5869	23.3138	23.5356	30.9743	32.557	37.1882	33.9586	31.1822	28.0223	27.6967	22.3556	23.0796	21.6177	21.2863	26.7592	28.5107	27.8839	30.9074	30.4639	27.8796	23.0209	19.7207	18.4089	23.2176	24.3565	26.2623	29.006	29.6414	31.7847	29.7452	33.711	37.4893	30.2599	31.0653	26.4551
24	31.063	28.0608	35.1443	27.7302	30.1662	29.4276	31.8864	34.5457	35.982	30.4648	31.1049	26.7569	30.4699	26.9007	25.4511	26.0745	33.0294	34.7277	39.6636	37.2011	32.8736	30.2911	29.8321	24.0892	25.2817	23.0943	23.264	29.2398	30.8309	29.947	33.7651	32.8156	29.4144	24.4408	21.0127	19.5623	24.9002	26.08	27.8329	30.788	31.382	33.5696	31.3964	35.8937	39.2959	31.9514	32.6771	27.894
26	33.9058	30.3927	38.9533	29.9696	33.0885	31.8657	34.2702	37.147	38.6346	33.7474	33.636	29.0587	33.5131	29.5194	27.9032	28.2895	36.4119	37.4957	42.7509	39.1299	34.9063	32.6988	32.0695	26.4695	28.3371	25.6724	25.0809	31.9305	34.2452	32.2993	36.6736	35.8811	31.3809	25.7549	22.5008	20.9112	27.4474	28.4563	30.2552	32.7983	33.8807	35.9567	33.5138	38.7018	41.4162	33.8266	34.7373	30.0283
28	36.4733	32.7981	41.7545	31.7305	35.5666	34.1704	37.2336	39.983	41.7556	35.5397	35.5279	31.004	35.4891	30.8594	29.2889	30.5623	38.2105	39.732	46.1146	42.4847	36.4064	34.4464	33.6501	28.153	30.0541	27.1809	26.4464	33.8881	36.6214	34.1053	38.9438	37.2481	32.7957	26.6837	23.7514	21.57	29.1677	29.9409	31.6134	34.0638	35.3117	37.5972	35.136	40.2164	42.7591	34.9222	35.9043	31.1212
30	39.3495	35.9377	45.4129	33.8857	38.7322	37.0238	40.9481	42.9186	45.4889	38.076	37.7129	33.7825	38.2209	33.1965	31.287	32.3817	41.1572	42.6892	49.7081	45.7402	38.7677	36.7524	35.5869	29.8588	32.5958	29.9688	28.0364	35.8929	38.7863	36.2046	41.7937	39.3387	34.8151	28.4815	25.1657	22.9395	31.0891	31.6235	33.1526	36.2729	37.4744	40.2441	36.9282	42.7468	44.6876	36.6689	37.2917	32.7296
32	43.1219	39.2191	49.9294	37.4668	42.9275	40.536	44.7822	46.8505	49.2404	42.121	40.6779	36.998	41.1333	36.9592	33.8111	35.0314	44.2441	45.8954	52.9806	49.7808	40.6076	39.2897	37.9258	32.4986	35.5703	31.4666	30.2091	38.13	41.8553	38.2051	44.5933	42.3953	37.1538	30.4499	27.0679	24.3486	33.5837	33.8821	35.8179	37.6873	39.5322	42.5228	39.3905	45.422	46.7312	38.3068	39.3464	34.7418
34	47.7142	43.1695	54.582	40.3339	47.6952	44.0443	49.4227	50.8412	53.5652	46.0407	44.0487	40.2189	44.3024	38.5699	36.6821	37.2363	46.9743	49.0211	56.8224	53.3836	42.369	42.3698	40.3485	35.4309	38.8308	34.4703	32.6478	41.2196	44.9386	40.6936	48.0626	45.6031	39.3389	32.4776	28.8883	26.1604	36.8313	36.5898	38.1286	40.085	42.2064	45.1765	42.118	49.0542	48.8329	40.523	41.3077	36.8454
36	52.4412	47.7458	59.3718	43.8965	52.5169	48.5995	54.1179	54.7604	58.0814	50.5653	47.8495	43.6059	47.6893	41.0617	39.7932	40.0755	50.2186	52.6223	59.9635	56.7742	44.4496	45.0571	42.6668	37.6565	43.201	37.5151	35.4366	44.7908	48.4027	43.4929	51.293	49.0102	41.5835	34.6631	30.7631	27.6648	39.8606	39.0924	40.6173	42.4595	44.8598	47.9314	44.5132	51.5877	50.8346	42.5122	43.5798	38.9547
38	56.7869	51.6941	63.998	47.1707	56.7635	52.6413	58.1958	58.2706	61.7181	54.7291	50.9093	46.8653	50.9492	44.1798	42.7343	43.2591	53.386	56.1958	63.9331	61.0296	46.6416	48.3372	45.3051	40.3965	47.4386	41.182	38.1004	48.538	52.0631	46.7325	54.2058	53.2449	43.9091	36.5647	32.8062	29.3849	43.0981	42.2082	43.4086	44.9071	48.061	50.7215	46.9575	55.0381	53.4097	44.8924	45.8342	41.4558
40	61.3104	55.6779	68.6251	51.1353	61.1435	56.2669	62.366	61.8297	65.5084	58.417	53.9492	50.2613	54.2135	46.9674	45.6267	46.1532	56.7517	60.253	67.7354	64.9218	49.0007	51.0542	47.9252	43.2371	51.5746	44.5918	40.7719	51.7416	55.5669	49.7247	57.4197	56.8095	46.2665	38.7703	34.7093	31.1037	46.4869	44.9371	46.4175	47.6777	51.2851	53.3264	49.8968	57.9675	55.4736	47.0956	48.3331	44.2791
42	65.1948	59.779	72.8432	54.0797	64.9669	60.3044	66.5664	65.4995	69.0404	62.6419	56.9827	53.7764	57.5954	50.2786	48.3345	49.0378	60.2017	64.6517	71.8535	69.2642	51.5106	54.0252	50.644	46.4096	55.8477	47.9553	43.3811	54.917	59.0185	52.629	60.9242	60.2633	48.5538	41.2411	37.1035	32.9639	49.8029	47.2859	49.2884	49.7946	54.2093	56.5322	52.6371	61.5348	57.7553	49.358	50.6102	46.5226
44	69.3825	63.4367	77.319	57.8198	69.221	64.3191	71.2765	69.5242	72.8825	66.8301	60.3604	57.6896	61.1571	53.3899	51.4767	52.0018	63.8163	67.9773	75.7264	73.1035	54.0145	56.8755	53.5244	49.1224	59.7412	50.9539	45.9941	58.219	62.7941	55.4604	64.0907	63.8025	51.3819	43.832	39.4239	34.867	53.4957	49.6786	52.0174	52.6674	56.9616	59.4828	55.2351	65.2428	59.9438	51.4453	52.7933	49.3468
46	74.2424	67.5866	81.7019	61.9596	73.6394	68.9737	76.0216	74.1844	77.3443	71.2321	63.9341	61.7423	64.4166	56.0811	55.0357	54.969	67.4379	72.1103	79.3309	77.1467	56.3276	60.1269	56.7558	52.5423	64.2227	54.2131	48.9511	61.6168	66.284	58.5587	67.3316	67.5872	54.3676	47.0223	42.0583	36.9469	57.1329	52.3492	54.9873	55.7099	60.1847	62.4347	58.8115	68.447	61.9234	53.91	55.365	52.1534
48	78.8091	71.7082	85.6706	66.3357	78.4105	72.3589	80.4492	77.7048	81.3171	75.6078	68.0438	66.0549	68.3937	59.6144	58.4725	58.0689	70.65	75.6939	82.7335	80.574	58.849	63.1749	59.5692	56.1792	68.459	57.6152	52.5238	65.296	69.4677	61.8778	70.4303	72.1172	57.0051	49.8471	44.6776	39.0343	61.0958	55.0735	58.499	58.361	63.4242	65.8041	61.6777	72.1253	64.7581	56.2795	57.8577	55.6935
50	83.0808	75.2564	89.4021	70.3243	82.4554	76.4025	84.2943	81.6821	85.1265	79.4212	71.5836	69.7744	71.7702	63.0948	61.6534	61.4352	73.9379	79.1648	85.6615	83.7196	61.4815	66.3552	62.6092	60.0622	73.3396	61.3735	56.0406	68.9236	72.8321	64.7162	73.6803	75.7965	60.1162	52.7842	47.5189	41.3017	64.9594	57.9637	61.6076	61.4613	66.7686	68.5479	64.3533	75.9746	67.3075	58.7759	60.6926	58.9983
52	86.758	79.1771	92.2046	73.941	86.3143	80.1397	87.9877	84.5882	87.7306	82.8444	75.2365	73.538	75.3752	66.5304	65.4662	64.8093	77.6486	82.2599	88.2196	86.7289	64.2069	69.3426	65.7732	63.6664	77.8438	65.1987	59.6007	72.3932	75.8444	68.1945	76.6354	79.8237	62.5718	55.8132	50.47	43.4171	68.4084	60.8633	64.715	64.274	70.412	71.7261	67.7072	79.2729	69.5185	60.9369	63.6311	61.9667
54	89.5219	82.1275	94.5185	77.9177	89.1903	83.7156	90.8668	87.7297	90.5698	86.1261	78.6666	77.0557	78.6266	69.9668	68.9337	67.5901	80.4937	85.5015	90.8851	89.8217	67.0931	72.0802	68.8873	67.2695	81.7824	68.9831	63.0397	75.3898	79.3063	71.3485	79.6608	83.3362	65.3593	58.7265	53.6522	45.9038	72.0055	63.8486	68.0758	67.2609	73.6621	74.8236	70.9642	82.3143	72.2289	63.3489	66.3775	65.3898
56	92.1839	84.8666	96.2816	81.4046	91.6307	86.5831	93.2812	90.3999	93.1369	89.1745	81.8701	80.7244	81.9388	73.5002	72.1895	70.8195	83.5858	88.0178	93.0721	92.112	69.9359	74.7537	72.1013	70.4434	85.3936	72.0928	66.3684	78.0121	81.8354	74.449	82.2846	86.8462	68.3361	62.1759	57.0123	48.3369	75.5457	66.7056	71.1021	70.0265	76.6013	78.0562	73.7033	85.2526	74.5428	65.8876	69.2253	68.5753
58	94.2512	87.2875	97.5591	84.6626	93.7447	89.3738	95.184	92.7156	95.3332	91.7009	84.6665	83.9577	84.6921	76.4186	75.122	73.8771	86.3064	90.4193	95.0496	94.1162	73.1383	77.8325	75.5043	73.3727	88.5783	75.9488	69.4043	80.7513	84.7567	77.3557	84.772	89.6877	70.9982	64.9631	60.4756	50.6821	78.5833	69.0602	74.1679	72.8271	79.3444	80.4659	76.1738	88.0921	76.7972	68.0109	71.7683	71.5535
60	95.746	89.591	98.4603	87.4676	95.3084	91.3006	96.7162	94.84	97.0642	93.9291	87.2645	86.6694	87.3846	79.2999	78.4579	76.4441	88.2121	92.3097	96.5871	95.7022	75.9034	80.4156	78.1338	76.7965	91.1196	78.8725	72.3604	83.2304	87.2343	80.1587	87.2603	92.2996	73.9556	68.5042	63.6401	53.0918	81.5327	71.379	76.9753	75.354	82.1274	83.3613	78.9619	90.4399	78.876	69.7669	74.2735	74.229
62	96.9939	91.4378	99.1099	90.1142	96.4717	93.3026	97.7822	96.4728	98.334	95.6736	89.4381	89.2541	90.0059	82.5443	81.3596	79.5247	90.4963	94.2699	97.6828	97.1244	78.3179	82.8758	81.0277	80.2304	93.2113	81.9546	75.364	85.5415	89.4182	82.9077	89.4691	94.2514	76.2489	71.6241	67.1418	55.7481	84.1475	73.3593	79.7775	78.2923	84.4801	85.4071	81.6203	92.5853	80.8262	72.0226	76.6915	76.781
64	98.0365	93.1211	99.55	92.2367	97.4736	94.9416	98.496	97.8881	99.0866	96.8459	91.5441	91.5488	92.2888	84.8685	84.1725	82.4464	92.171	95.6815	98.3433	97.9911	80.7318	85.157	83.7266	83.1661	94.8025	84.8481	78.4821	87.4346	91.031	85.3284	91.1657	96.1326	79.0417	74.7327	70.5465	58.2986	86.5027	75.4221	82.2426	80.7669	86.7878	87.3667	84.224	94.2843	82.6128	74.1814	78.7935	79.2466
66	98.8382	94.508	99.8673	93.9132	98.298	96.2918	98.9279	98.798	99.4784	97.7519	93.2947	93.5334	93.982	87.1695	86.7951	85.0589	93.6666	97.0429	98.9364	98.626	83.106	87.6185	86.4844	86.0576	96.0064	87.5176	81.3949	89.1386	92.9224	87.6182	92.8914	97.4487	81.6392	77.5034	73.7997	60.9985	88.5001	77.5871	84.5981	82.815	88.7809	89.1851	86.6438	95.8088	84.4427	76.4807	80.8762	81.7243
68	99.315	95.5333	99.9448	95.2818	98.9398	97.3992	99.2577	99.3482	99.7753	98.4847	94.5508	95.3191	95.5536	89.2056	88.8542	87.1944	95.0664	98.2366	99.3092	99.1504	85.4505	89.6234	88.7977	88.3391	97.0475	89.8049	83.7114	90.591	94.4189	89.6724	94.4193	98.4068	84.0805	80.1594	76.4723	63.1697	90.2615	79.4212	86.5833	85.084	90.6395	90.8221	88.6344	97.0534	86.0941	78.4066	82.6591	83.725
70	99.6099	96.4286	99.9812	96.5911	99.2969	98.3312	99.5752	99.5852	99.8935	99.0612	95.8211	96.5932	96.8678	91.0217	90.7345	89.3672	96.1681	98.9121	99.6392	99.5451	87.8259	91.3802	90.8393	90.6901	97.8379	91.9371	85.9181	91.9215	95.7102	91.7775	95.6779	99.0836	86.177	82.766	79.4677	66.1085	91.8712	81.3194	88.2898	87.1711	92.3974	92.1317	90.9828	98.1417	87.646	80.2416	84.4258	85.4712
72	99.7632	97.2799	99.9947	97.4352	99.5438	98.8636	99.8078	99.759	99.9693	99.472	96.7935	97.6674	97.8035	92.8882	92.4528	91.0219	97.2063	99.3487	99.7874	99.8094	89.7704	92.9444	92.6258	92.3094	98.4299	93.6308	87.9733	93.1767	96.692	93.3684	96.8849	99.5686	88.4217	85.1546	82.0226	68.5322	93.2094	82.9805	90.0012	89.0034	93.8042	93.5078	92.7157	98.867	88.8848	81.9138	86.2402	87.3856
74	99.7995	97.4689	100	97.7344	99.6096	99.1741	99.8761	99.8672	99.9799	99.5934	97.172	98.0216	98.2549	93.4861	93.3453	91.8581	97.6599	99.4584	99.8107	99.8933	89.9093	93.7884	93.4848	92.9071	98.7832	94.5196	88.8584	93.7394	97.0784	94.0942	97.3411	99.7522	89.6541	86.6167	83.4378	69.4392	94.0023	83.6713	90.6769	90.0117	94.5031	94.1174	93.7802	99.177	89.9774	82.9395	87.0766	88.2328
76	99.8494	97.6957	100	97.976	99.6943	99.3321	99.9083	99.8916	99.9955	99.6315	97.3833	98.3435	98.5046	94.1601	93.6182	92.4508	98.0141	99.5314	99.8394	99.8833	90.4402	94.0782	93.8984	93.3959	98.902	94.9079	89.4381	94.0561	97.2994	94.4849	97.402	99.8226	89.9834	87.0247	84.0935	69.9608	94.1972	84.166	91.1574	90.5043	94.8165	94.3876	94.0644	99.221	90.1142	83.2008	87.298	88.5075
78	99.9333	98.0794	100	98.4093	99.8049	99.5567	99.9612	99.9308	100	99.7365	97.811	98.7514	98.7824	94.8257	94.1911	93.3726	98.4655	99.713	99.8848	99.9294	91.2483	94.9087	94.6986	94.201	99.2572	95.6463	90.4355	94.5967	97.6726	95.3123	97.7812	99.893	91.0913	88.1447	85.1157	71.1497	94.6465	84.7604	91.88	91.4183	95.4489	94.7954	94.9567	99.5196	90.781	83.8643	88.0981	89.3459
80	100	98.6956	100	98.8891	99.8938	99.7735	99.988	99.9814	100	99.8333	98.2956	99.122	99.0169	95.6569	94.8789	94.2252	98.9156	99.807	99.9155	99.9913	92.2334	95.8476	95.4842	95.0511	99.4911	96.4324	91.5454	95.2559	98.1829	96.117	98.2633	99.9677	92.1648	89.4568	86.5026	72.6217	95.1942	85.7232	92.5942	92.3316	96.06	95.4683	96.0161	99.7038	91.4981	84.8174	88.9412	90.2445
82	100	99.1534	100	99.2125	99.9774	99.8763	100	100	100	99.8909	98.6262	99.3865	99.2702	96.6829	95.5212	95.1012	99.2094	99.9222	99.9392	100	93.1704	96.5646	96.0278	95.7619	99.6727	97.0297	92.5591	96.0469	98.5848	96.8171	98.7098	99.9915	93.2119	90.7395	87.798	73.875	95.7142	86.6158	93.3213	93.3195	96.6283	96.1358	96.8731	99.8141	92.2167	85.9762	89.8404	91.3233
84	100	99.4377	100	99.4925	99.9841	99.939	100	100	100	99.9506	98.9978	99.64	99.4713	97.4073	96.0807	95.7335	99.3927	99.987	99.9854	100	94.1155	97.3487	96.7565	96.4159	99.8111	97.6231	93.4662	96.675	98.9258	97.4003	99.1397	100	94.2842	91.8707	88.9512	75.3149	96.2174	87.658	93.8896	93.9883	97.1199	96.821	97.691	99.9094	93.0163	87.2026	90.8576	92.4002
86	100	99.7064	100	99.7293	100	99.9707	100	100	100	100	99.2713	99.807	99.662	98.1479	96.7357	96.2879	99.5703	99.9933	100	100	94.8199	98.0585	97.4186	97.0523	99.8891	98.1396	94.47	97.2935	99.2808	97.9205	99.4561	100	95.2709	93.025	90.2633	77.1599	96.8027	88.5672	94.3642	94.8532	97.5987	97.3955	98.2922	99.9675	93.8009	88.4237	91.9175	93.4651
88	100	99.8717	100	99.8885	100	99.9953	100	100	100	100	99.4402	99.9165	99.7711	98.6078	97.4432	96.8422	99.7493	100	100	99.9991	95.6273	98.6627	98.0804	97.6489	99.9544	98.516	95.536	97.8072	99.551	98.4734	99.7318	100	96.1103	94.3181	91.4074	78.9095	97.261	89.4776	94.9459	95.5058	98.0307	97.8203	98.7399	99.995	94.5143	89.5342	92.9446	94.3464
90	100	99.951	100	99.9554	100	100	100	100	99.9986	99.9988	99.6159	99.9876	99.8835	99.0145	98.0155	97.5733	99.9503	100	100	100	96.3269	99.1494	98.598	98.2667	99.9833	98.8694	96.3673	98.3652	99.7486	98.9468	99.8849	100	96.8914	95.431	92.74	80.4585	97.7343	90.3813	95.5264	96.18	98.3873	98.2902	99.0656	100	95.3084	90.6373	93.9163	95.1031
92	100	99.9834	100	99.9878	100	100	100	100	100	100	99.7932	99.9979	99.9156	99.3593	98.4848	98.0483	99.9605	100	100	100	97.1613	99.5398	99.1794	98.8687	100	99.1714	97.0663	98.8247	99.8905	99.3076	99.9789	100	97.6625	96.3523	93.6315	81.993	98.1325	91.2787	95.9915	96.8882	98.784	98.7249	99.28	100	96.0323	91.5264	94.8033	95.8042
94	100	100	100	100	100	100	100	100	100	100	99.896	99.9975	99.973	99.585	98.8893	98.47	100	100	100	100	97.8213	99.787	99.6297	99.2941	100	99.4427	97.7686	99.265	99.946	99.5685	99.9991	100	98.1783	97.2332	94.5094	83.6715	98.4887	91.9766	96.4558	97.4368	99.0751	98.9994	99.4595	100	96.7087	92.391	95.6697	96.555
96	100	100	100	100	100	100	100	100	100	100	99.99	99.9929	100	99.7626	99.2031	98.9121	100	100	100	100	98.4122	99.9256	99.9002	99.5441	100	99.6338	98.3337	99.5035	99.991	99.7798	99.9987	100	98.7374	98.0502	95.443	85.4523	98.7745	92.761	96.8839	97.8594	99.3461	99.2546	99.6267	100	97.3996	93.3333	96.3644	97.2062
98	100	100	100	100	100	100	100	100	100	100	100	99.9975	100	99.936	99.4462	99.2313	100	100	100	100	98.9116	99.9792	99.9764	99.7942	100	99.802	98.8074	99.7256	100	99.921	100	100	99.1625	98.6592	96.2792	86.9878	99.0078	93.5982	97.3034	98.1797	99.5592	99.4173	99.7368	100	97.9254	94.1025	97.0105	97.8336
100	100	100	100	100	100	100	100	100	100	100	100	99.994	100	99.99	99.6974	99.4482	100	100	100	100	99.2675	100	100	99.9382	100	99.9302	99.2036	99.8734	100	99.9758	100	100	99.5324	99.19	97.0406	88.5573	99.1799	94.2942	97.7592	98.4605	99.7075	99.5065	99.8195	100	98.5797	94.8447	97.679	98.3707
102	100	100	100	100	100	100	100	100	100	100	99.9989	99.997	100	99.9915	99.8315	99.634	100	100	100	100	99.4975	100	100	100	100	99.9791	99.4629	99.9309	100	100	100	100	99.6915	99.5768	97.7023	89.8746	99.3307	95.0586	98.1127	98.6886	99.8531	99.5903	99.9	100	99.0571	95.5926	98.1173	98.8634
104	100	99.9991	100	100	100	100	100	100	100	100	99.9988	100	100	99.9791	99.988	99.8612	100	100	100	100	99.7044	100	100	100	100	100	99.6549	99.9704	100	100	100	100	99.8117	99.8249	98.2202	91.2377	99.4428	95.7723	98.4769	99.0211	99.9625	99.6955	99.9742	100	99.3925	96.2269	98.579	99.275
106	100	100	100	100	100	100	100	100	100	100	99.9981	100	100	99.9896	100	99.9294	100	100	100	100	99.8348	100	100	100	100	100	99.8	100	100	100	100	100	99.889	99.9016	98.739	92.1789	99.5477	96.3804	98.8131	99.2178	99.996	99.7924	100	100	99.6714	96.7555	98.9508	99.5847
108	100	100	100	100	100	100	100	100	100	99.999	100	99.9986	100	99.995	100	99.9737	100	100	100	100	99.923	100	100	100	100	100	99.9161	100	100	100	100	100	99.9209	99.9597	99.0566	93.1616	99.6416	96.8809	99.1255	99.4006	100	99.8703	100	100	99.8207	97.2493	99.2337	99.739
110	100	100	100	100	100	100	100	100	100	100	100	100	100	99.9748	100	100	100	100	100	100	99.9808	100	100	100	100	100	99.9868	100	100	100	100	100	99.9792	99.9914	99.3222	93.9701	99.715	97.3152	99.3213	99.5388	100	99.9345	100	100	99.9554	97.7691	99.4518	99.8353
112	100	100	100	100	100	99.9992	100	100	100	100	100	100	99.9991	99.9935	100	100	100	100	100	100	100	100	100	100	100	100	100	100	100	100	100	100	100	99.9991	99.4526	94.8688	99.7766	97.6681	99.4942	99.6453	100	99.976	100	100	100	98.1995	99.6307	99.8688
114	100	100	100	100	100	100	100	100	100	100	100	99.9979	100	99.9981	100	100	100	100	100	100	99.9975	100	100	100	100	100	100	100	100	100	100	100	100	99.9981	99.5613	95.5328	99.8335	98.1076	99.6313	99.7832	100	100	100	100	100	98.6239	99.7695	99.9302
116	100	100	100	100	100	100	100	100	100	100	100	100	100	99.9973	100	100	100	100	100	100	100	100	99.9991	100	100	100	100	100	99.9992	100	100	100	100	100	99.6452	96.1848	99.8753	98.4066	99.7412	99.8677	100	100	100	100	100	98.9715	99.8587	99.9567
118	100	100	100	100	100	100	100	100	100	100	100	99.9991	100	99.9942	100	100	100	100	100	100	100	100	100	100	100	100	100	100	100	100	100	100	100	100	99.741	96.7152	99.9114	98.6511	99.8476	99.9499	100	100	100	100	100	99.2442	99.9177	99.9845
120	100	100	100	100	100	100	100	100	100	100	100	100	100	99.9979	100	100	100	100	100	100	100	100	100	100	100	100	100	100	100	100	100	100	100	100	99.826	97.1494	99.945	98.8786	99.9078	99.9705	100	100	100	100	100	99.4828	99.9709	100
122	100	100	100	100	100	100	100	100	100	100	100	100	100	99.9942	100	100	100	100	100	100	100	100	100	100	100	100	100	100	100	100	100	100	100	100	99.903	97.5196	99.9757	99.0838	99.9446	100	100	100	100	100	100	99.6701	99.9709	100

## Sheet: Fig.S1D
Fig.S1D	Cell count data w.o. IAA
Total Cell Count (x10^6)	Day 4	Day 8	Day 12		Total Cell Count (x10^6)	Day 0	Day 4	Day 8	Day 12
WT.#1	38.64	1384.86	39662.3		WT. average	1	36.6667	1459.05	41065.6
WT.#2	35.68	1465.23	39219.2		UHRF1-AID. average	1	34.7467	1409.24	32591.8
WT.#3	35.68	1527.05	44315.4		DNMT1-AID. average	1	36.1067	1478.06	37639.3
UHRF1-AID.#1	36.72	1436.49	31028.1		U/D-AID. average	1	27.8933	742.735	18017.5
UHRF1-AID.#2	29.52	1246.92	30425
UHRF1-AID.#3	38	1544.32	36322.4		Total Cell Count (x10^6)	Day 0	Day 4	Day 8	Day 12
DNMT1-AID.#1	35.92	1436.8	41954.6		WT.SEM	0	0.986667	41.1644	1629.93
DNMT1-AID.#2	34.4	1453.06	34640.9		UHRF1-AID.SEM	0	2.63933	86.9245	1873.4
DNMT1-AID.#3	28.64	960.013	23040.3		DNMT1-AID.SEM	0	2.21719	161.707	5506.62
U/D-AID.#1	28.72	799.565	18933.7		U/D-AID.SEM	0	1.82564	99.8574	3429.67
U/D-AID.#2	30.56	880.128	23446.6
U/D-AID.#3	24.4	548.512	11672.3

## Sheet: Fig.S1E
Fig.S1E	Cell count data w.o. 5-Ph-IAA
Total Cell Count (x10^6)	Day 4	Day 8	Day 12		Total Cell Count (x10^6)	Day 0	Day 4	Day 8	Day 12
WT.#1	20	323.2	4751.04		WT. average	1	22	375.333	4514.03
WT.#2	23.4	354.8	4686.4		UHRF1-AID. average	1	19.6467	170.136	2896.11
WT.#3	22.6	448	4104.64		DNMT1-AID. average	1	22.6533	310.681	4098.02
UHRF1-AID.#1	14.28	137.945	2441.62
UHRF1-AID.#2	19.86	163.646	2258.32		Total Cell Count (x10^6)	Day 0	Day 4	Day 8	Day 12
UHRF1-AID.#3	24.8	208.816	3988.39		WT.SEM	0	1.02632	37.461	205.542
DNMT1-AID.#1	27.8	435.904	6974.46		UHRF1-AID.SEM	0	3.03874	20.7145	548.695
DNMT1-AID.#2	20.2	162.408	1948.9		DNMT1-AID.SEM	0	2.57427	79.7883	1495.64
DNMT1-AID.#3	19.96	333.731	3370.69

## Sheet: Fig.S1F
Fig.S1F	Pearson Correlation Coefficient
UHRF1 vs.		DNMT1 vs.
DNMT1	H3K9me3	UHRF1	H3K9me3
0.647063	0.265002	0.647063	0.423303
0.619875	0.44828	0.619875	0.508561
0.515481	0.283045	0.515481	0.425251
0.508423	0.237318	0.508423	0.313068
0.582351	0.325815	0.582351	0.451946
0.489086	0.309719	0.489086	0.351282
0.630244	0.232778	0.630244	0.293287
0.537032	0.200268	0.537032	0.286122
0.545364	0.205717	0.545364	0.369921
0.563421	0.223527	0.563421	0.355929
0.854025	0.70176	0.854025	0.649432
0.658508	0.277909	0.658508	0.367355
0.401474	0.232892	0.401474	0.39577
0.62355	0.391037	0.62355	0.440595
0.605047	0.287067	0.605047	0.330199
0.47991	0.283427	0.47991	0.442077
0.491408	0.311746	0.491408	0.367127
0.503232	0.21911	0.503232	0.321341
0.543264	0.250161	0.543264	0.386756
0.506187	0.506187	0.506187	0.360886

## Sheet: Fig.S1G
Fig.S1G	LUMA
LUMA (%)	WT	U	D
Average	65.3893	61.7887	61.6183
#1	65.0719	65.5619	62.1368
#2	65.7636	63.0127	61.5513
#3	64.1857	59.0602	61.1521
#4	65.2947	59.5199	61.3979
#5	65.976		60.9776
#6	66.0439		62.4941
SEM	0.287005	1.53643	0.239214

## Sheet: Fig.S2A
Fig.S2A	Anti-DNMT1
	Anti-UHRF1
	Anti-Tubulin
	UHRF1
	DNMT1 (Low intensity)							DNMT1 (High intensity)
	Tubulin

## Sheet: Fig.S2B
Fig.S2B	Cell count data with 5-Ph-IAA
Total Cell Count (x10^6)	Day 4	Day 8	Day 12		Total Cell Count (x10^6)	Day 0	Day 4	Day 8	Day 12
WT.#1	88	1100	11110		WT. average	1	87	1291.71	12034.1
WT.#2	87.4	1328.48	9658.05		UHRF1-AID. average	1	41.2667	200.881	320.546
WT.#3	85.6	1446.64	15334.4		DNMT1-AID. average	1	50.6667	269.219	646.313
UHRF1-AID.#1	44	253	425.04
UHRF1-AID.#2	21.8	52.102	93.2626		Total Cell Count (x10^6)	Day 0	Day 4	Day 8	Day 12
UHRF1-AID.#3	58	297.54	443.335		WT.SEM	0	0.72111	101.742	1702.52
DNMT1-AID.#1	68.8	302.72	1002		UHRF1-AID.SEM	0	10.539	75.4923	113.764
DNMT1-AID.#2	25.2	207.396	493.602		DNMT1-AID.SEM	0	12.7548	38.9652	387.663
DNMT1-AID.#3	53.2	337.82	1824.23

## Sheet: Fig.S2C
Fig.S2C	Cell viability (Trypan blue staining)
	WT			UHRF1-AID			DNMT1-AID			UHRF1-AID/DNMT1-AID
Survival Rate with Trypan Blue	Day 4	Day 8	Day 12	Day 4	Day 8	Day 12	Day 4	Day 8	Day 12	Day 4	Day 8	Day 12
Average	98.1457	95.8252	95.3165	99.8062	97.5176	95.4797	99.0785	97.2718	96.3861	98.2604	93.9339	91.4098
#1	96.6102	93.3352	93.3352	99.4186	96.9025	95.0025	97.8723	93.7662	91.7852	99.115	96.7932	95.3698
#2	98.6207	96.3252	95.399	100	96.3855	92.9017	100	100	100	98.5507	92.1235	87.3819
#3	99.2063	97.8152	97.2151	100	99.2647	98.5348	99.3631	98.0493	97.3731	97.1154	92.885	91.4776
SEM	0.786177	1.31719	1.12078	0.193798	0.886212	1.64354	0.63047	1.84104	2.4222	0.595226	1.44647	2.30618

## Sheet: Fig.S2D
Fig.S2D	Cell cycle analysis by BrdU labeling with IAA
Sample	G1	S phase	G2/M	Sub G1		Sample	G1	S phase	G2/M	Sub G1
BrdU.WT.Day4.1	70.7	19.6	7.45	0.28		WT.Day4.ave	71.3667	19	7.56	0.21
BrdU.WT.Day4.2	71.3	18.8	7.91	0.16		U-AID.Day4.ave	82.6333	9.12	6.05333	0.353333
BrdU.WT.Day4.3	72.1	18.6	7.32	0.19		D-AID.Day4.ave	79.2	10.2867	6.49	0.45
BrdU.U-AID.Day4.1	82.9	9.3	5.96	0.31		UD-AID.Day4.ave	84.1	5.67333	5.76667	0.386667
BrdU.U-AID.Day4.2	82.1	8.9	6.01	0.47
BrdU.U-AID.Day4.3	82.9	9.16	6.19	0.28		Sample	G1	S phase	G2/M	Sub G1
BrdU.D-AID.Day4.1	79.6	11.9	5.7	0.61		WT.Day4.SEM	0.405518	0.305505	0.178979	0.0360555
BrdU.D-AID.Day4.2	77.8	9.12	7.29	0.37		U-AID.Day4.SEM	0.266667	0.117189	0.0698411	0.0589727
BrdU.D-AID.Day4.3	80.2	9.84	6.48	0.37		D-AID.Day4.SEM	0.72111	0.833013	0.459021	0.08
BrdU.UD-AID.Day4.1	82.9	5.76	6.28	0.46		UD-AID.Day4.SEM	1.05357	0.274793	0.503366	0.0433333
BrdU.UD-AID.Day4.2	86.2	6.1	4.76	0.39
BrdU.UD-AID.Day4.3	83.2	5.16	6.26	0.31

[truncated: 18 more sheets: Fig.S2G, Fig.S2H, Fig.S2I, Fig.S3A, Fig.S3B, Fig.S3C, Fig.S3D, Fig.S4D, Fig.S5A, Fig.S5B, Fig.S5C, Fig.S5D, Fig.S5E, Fig.S5F, Fig.S5G, Fig.S6A, Fig.S6B, Fig.S6C]
